# Supplementary material for: Glucocorticoids coordinate the bladder peripheral clock and diurnal micturition pattern in mice
Source: Commun Biol. 2023 Jan 21;6:81. doi: 10.1038/s42003-023-04464-3 (PMC9867708; doi:10.1038/s42003-023-04464-3)
Supplement: Supplementary file 2 — Supplementary Data [file 42003_2023_4464_MOESM2_ESM.xlsx]

## Sheet: Primer
Primer
Species	Gene name	Forward (5'→3')	Reverse (5'→3')
Mouse	18s rRNA	ACTCAACACGGGAAACCTCA	AACCAGACAAATCGCTCCAC
	Rev-erba	ACAGCAGCCGAGTGTCCC	ACACAGTAGCACCATGCCATTC
	PER2	CACACTTGCCTCCGAAATAACTC	AGCGCACGGCTGTCTGA
	BMAL1	CCAAGAAAGTATGGACACAGACAAA	GCATTCTTGATCCTTCCTTGGT

## Sheet: Figure 1b
Figure 1b
Time after serum shock	DMSO	DDW	NA	Carb	ATP	DEX		Time after serum shock	DMSO	PGE2
12.0011	84067	60366	71013	68784	67645	24027		12.0008	57164	58799
12.1678	85067	64126	73358	71951	69245	23256		12.1681	56483	56221
12.3342	85552	67427	75356	74664	70557	22456		12.3344	55395	53975
12.5008	85928	70770	77090	76988	71381	21789		12.5014	54114	51180
12.6675	85894	73641	78469	79144	72010	20960		12.6678	52838	48817
12.8342	85566	76312	79523	80878	72305	19932		12.8344	51578	45938
13.0008	84973	78602	80108	82192	72525	19138		13.0014	49798	43131
13.1675	84064	80363	80460	83193	72620	18377		13.1678	47563	40201
13.3342	82883	81740	80357	83675	72474	17524		13.3342	45597	36995
13.5008	81572	82893	79996	84147	72138	16530		13.5011	43620	34249
13.6675	79988	83537	79299	83809	71539	15473		13.6678	41333	30926
13.8342	78089	83983	78465	83471	70688	14379		13.8344	38947	28117
14.0008	76077	84109	77211	82331	69426	13166		14.0014	37090	24937
14.1675	73866	83632	75717	81232	68105	12439		14.1678	35050	21774
14.3342	71292	82929	73981	79790	66477	11397		14.3342	32665	18625
14.5008	68443	81835	71821	77900	64863	10419		14.5011	30263	15555
14.6675	65559	80474	69223	75971	62470	9342		14.6681	27730	12423
14.8342	62450	78796	66525	73725	60437	8234		14.8344	25332	9003
15.0011	59515	77033	63698	71033	57752	6926		15.0011	22366	6573
15.1675	55852	74616	60631	68405	55462	5971		15.1678	20156	3295
15.3344	52844	72373	57387	65477	52929	4630		15.3344	17308	835
15.5011	49348	69481	54164	62421	50243	3737		15.5011	14920	-1894
15.6678	45664	66705	50727	59193	47452	2648		15.6678	12044	-4620
15.8344	42115	63722	47182	56065	44419	1898		15.8347	9707	-7330
16.0011	38473	60482	43519	52533	41305	1078		16.0011	6948	-9712
16.1678	34777	57633	40122	49121	37880	298		16.1681	4584	-12217
16.3344	31132	54062	36494	45475	34437	-653		16.3347	2193	-14557
16.5011	27583	50919	32869	41798	31019	-1509		16.5011	-277	-16646
16.6678	23899	47510	29194	38055	27545	-2112		16.6678	-2617	-18842
16.8344	20488	43981	25695	34375	24072	-2914		16.8344	-4962	-21323
17.0011	17011	40475	22066	30644	20748	-3777		17.0014	-7076	-23070
17.1678	13545	36878	18640	26991	17542	-4305		17.1678	-9136	-24994
17.3344	10176	33036	15300	23432	14332	-5049		17.3344	-11188	-27141
17.5011	6962	29394	12214	19829	11195	-5703		17.5008	-13455	-28716
17.6678	3735	25561	8754	16280	8092	-6310		17.6675	-15312	-29964
17.8344	534	21987	5826	12802	5234	-6828		17.8344	-16853	-31526
18.0011	-2330	18471	2553	9543	2408	-7567		18.0011	-18628	-32829
18.1678	-5127	15320	-249	6273	-323	-7835		18.1675	-20428	-34080
18.3344	-8012	11753	-2980	3237	-2932	-8311		18.3344	-21668	-35526
18.5011	-10646	8726	-5623	214	-5391	-8706		18.5011	-23458	-35878
18.6678	-13091	5606	-8160	-2682	-7831	-9216		18.6678	-24999	-37406
18.8344	-15556	2491	-10621	-5485	-10152	-9555		18.8344	-26532	-38669
19.0011	-17855	-502	-12952	-8160	-12382	-9738		19.0008	-27926	-39509
19.1678	-19937	-3379	-15332	-10744	-14387	-10223		19.1678	-29208	-40331
19.3344	-21973	-6124	-17456	-13188	-16256	-10520		19.3344	-30321	-40429
19.5011	-23760	-8852	-19516	-15551	-18092	-10643		19.5014	-31202	-41693
19.6678	-25459	-11462	-21413	-17836	-19812	-10890		19.6678	-32184	-41525
19.8344	-27114	-13905	-23171	-20020	-21284	-11251		19.8342	-33401	-42759
20.0011	-28605	-16238	-24706	-21938	-22709	-11486		20.0011	-33940	-43238
20.1678	-30129	-18522	-26235	-23856	-24075	-11628		20.1681	-34740	-43600
20.3344	-31564	-20627	-27554	-25638	-25266	-11574		20.3344	-35760	-43895
20.5011	-32900	-22576	-28818	-27382	-26408	-11393		20.5011	-35944	-44177
20.6678	-34096	-24467	-30017	-28960	-27484	-11447		20.6681	-36437	-44332
20.8344	-35217	-26198	-31200	-30488	-28483	-11407		20.8342	-37252	-43676
21.0011	-36114	-27826	-32238	-31841	-29401	-11466		21.0008	-37672	-44489
21.1678	-36970	-29289	-33197	-33098	-30232	-11372		21.1678	-37968	-44538
21.3344	-37724	-30628	-34007	-34169	-30909	-11161		21.3344	-37775	-44481
21.5011	-38342	-31952	-34725	-35170	-31559	-11144		21.5008	-38407	-43689
21.6678	-38859	-33120	-35327	-36218	-32191	-11079		21.6681	-38061	-43590
21.8344	-39285	-34124	-35841	-37064	-32670	-11118		21.8344	-38601	-44266
22.0011	-39593	-35228	-36387	-37759	-33113	-11055		22.0008	-38721	-43349
22.1678	-39864	-36126	-36807	-38463	-33457	-10821		22.1678	-38768	-43877
22.3344	-40046	-36929	-37204	-39013	-33741	-10636		22.3344	-38187	-43566
22.5011	-40232	-37671	-37557	-39451	-33888	-10391		22.5008	-38499	-43047
22.6678	-40337	-38313	-37827	-39924	-34036	-9837		22.6675	-38245	-42706
22.8344	-40360	-38790	-37978	-40281	-34148	-9578		22.8342	-38052	-42189
23.0011	-40309	-39272	-38113	-40564	-34193	-9360		23.0011	-37913	-41101
23.1678	-40219	-39621	-38090	-40772	-34101	-9510		23.1678	-37591	-41373
23.3344	-39936	-39835	-37952	-40821	-33994	-8889		23.3344	-37255	-40721
23.5011	-39616	-39990	-37804	-40774	-33782	-8922		23.5008	-36771	-40129
23.6678	-39307	-40146	-37538	-40765	-33521	-8370		23.6678	-36290	-39640
23.8344	-38909	-40201	-37206	-40629	-32720	-8450		23.8344	-35339	-38819
24.0011	-38454	-40187	-36915	-40447	-32456	-8149		24.0011	-34778	-38266
24.1678	-38029	-40136	-36053	-40218	-32155	-7752		24.1675	-34646	-36874
24.3344	-36896	-40006	-35641	-39961	-31818	-7463		24.3342	-34091	-36790
24.5011	-36331	-39753	-35214	-39602	-31404	-7158		24.5011	-33556	-36057
24.6678	-35722	-39437	-34736	-39214	-30982	-6935		24.6678	-32867	-35231
24.8344	-35042	-39065	-34115	-38734	-30449	-6548		24.8344	-32173	-34293
25.0011	-34313	-38636	-33460	-38229	-29878	-5779		25.0011	-31340	-33641
25.1678	-33575	-38160	-32775	-37641	-29292	-5401		25.1681	-29987	-32767
25.3344	-32826	-37605	-32071	-36380	-28703	-5354		25.3344	-29085	-31620
25.5011	-32077	-37006	-31373	-36261	-28098	-4971		25.5011	-28855	-30893
25.6678	-31315	-36334	-30699	-34902	-27505	-4534		25.6681	-27563	-29911
25.8344	-30544	-35632	-29990	-34712	-26926	-4207		25.8347	-26739	-28772
26.0011	-29722	-34871	-29161	-33282	-26272	-3619		26.0011	-26311	-27831
26.1678	-28853	-34068	-28287	-32479	-25607	-3607		26.1678	-25358	-26953
26.3344	-27954	-33259	-27401	-31697	-24873	-3119		26.3342	-24281	-25898
26.5011	-27067	-32341	-26420	-30833	-24623	-2734		26.5008	-23224	-24737
26.6678	-26115	-31438	-25414	-29898	-23270	-2456		26.6675	-22348	-23628
26.8344	-25074	-30514	-24477	-28888	-22932	-1999		26.8342	-21270	-22198
27.0011	-24616	-29478	-23499	-27820	-21594	-1462		27.0014	-19881	-21263
27.1678	-23037	-27836	-22451	-26683	-21245	-1329		27.1678	-19110	-19823
27.3344	-22486	-27443	-21503	-25576	-20344	-820		27.3347	-17795	-18867
27.5011	-21325	-25743	-20451	-24414	-19461	-482		27.5011	-16757	-17621
27.6678	-20278	-25138	-19369	-23212	-18590	-139		27.6681	-15351	-16238
27.8344	-19139	-24020	-18242	-21979	-17626	53		27.8344	-14480	-15115
28.0011	-17909	-22272	-17187	-20671	-16649	392		28.0014	-13065	-13968
28.1678	-16590	-21442	-16015	-19336	-15681	724		28.1678	-11922	-12746
28.3344	-15320	-19701	-14849	-18022	-14640	1050		28.3344	-10693	-11419
28.5011	-14019	-18451	-13558	-16645	-13587	1537		28.5008	-9419	-10080
28.6678	-12721	-17113	-12331	-15199	-12476	1609		28.6678	-8032	-8815
28.8344	-11384	-15752	-10988	-13734	-11388	1909		28.8344	-6771	-7334
29.0011	-10134	-14483	-9652	-12350	-10307	2409		29.0014	-5374	-6015
29.1678	-8824	-13130	-8389	-10963	-9195	2528		29.1678	-4107	-4826
29.3344	-7481	-11752	-7298	-9521	-8070	2729		29.3344	-2809	-3328
29.5011	-6085	-10354	-6292	-8162	-6991	2925		29.5011	-1406	-1922
29.6678	-4895	-9042	-4884	-6775	-5879	3028		29.6678	-127	-694
29.8344	-3603	-7630	-3900	-5302	-4880	3324		29.8344	1120	558
30.0011	-2385	-6271	-2494	-3851	-3817	3608		30.0011	2620	2037
30.1678	-1038	-5134	-1306	-2456	-2800	3682		30.1678	3937	3330
30.3342	111	-3582	-88	-1197	-1752	3832		30.3342	5180	4695
30.5008	1419	-2330	1193	165	-700	3971		30.5011	6504	6136
30.6675	2643	-1070	2380	1599	494	4181		30.6678	7670	7533
30.8342	3877	256	3564	3073	1568	4290		30.8347	8837	8865
31.0008	4983	1579	4678	4381	2619	4167		31.0011	10034	10251
31.1675	6156	2880	5730	5762	3592	4392		31.1678	11314	11468
31.3342	7249	3999	6726	7267	4506	4442		31.3344	12545	12706
31.5008	8285	5350	7837	8465	5404	4349		31.5008	13706	14026
31.6675	9418	6547	8959	9819	6330	4275		31.6678	14855	15118
31.8342	10471	7756	9925	11075	7198	4270		31.8342	15799	16038
32.0008	11406	8791	10968	12159	8086	4159		32.0011	16869	17149
32.1675	12409	9940	11999	13199	8972	4031		32.1678	17770	18217
32.3344	13468	10905	12881	14233	9728	3912		32.3344	18664	19242
32.5008	14204	11941	13695	15129	10530	3901		32.5011	19587	20295
32.6678	15072	12830	14557	16034	11285	3850		32.6678	20396	21115
32.8342	15798	13831	15325	17017	12015	3784		32.8344	20959	22090
33.0008	16471	14701	15981	17796	12641	3758		33.0011	21875	22718
33.1675	17117	15448	16664	18677	13328	3646		33.1678	22664	23621
33.3344	17797	16224	17200	19459	13783	3317		33.3344	23130	24346
33.5008	18326	16936	17730	20105	14408	3171		33.5014	23554	25051
33.6678	18975	17604	18296	20758	14881	3090		33.6681	24198	25774
33.8344	19447	18216	18790	21363	15380	2987		33.8347	24382	26427
34.0011	19862	18816	19237	21862	15760	2717		34.0011	24694	26820
34.1678	20216	19432	19751	22389	16094	2608		34.1678	25274	27133
34.3344	20502	19841	20128	22870	16448	2380		34.3344	25381	27614
34.5011	20780	20209	20385	23235	16781	2294		34.5014	25478	27619
34.6678	21055	20647	20658	23600	17011	2071		34.6678	25648	28007
34.8344	21251	20984	20834	23914	17233	1798		34.8347	25789	27982
35.0011	21393	21303	20865	24129	17409	1592		35.0011	25836	28409
35.1678	21401	21596	21005	24328	17438	1421		35.1678	25919	28504
35.3344	21359	21878	20825	24395	17465	1176		35.3344	25873	28385
35.5011	21287	21998	20840	24459	17507	920		35.5011	25547	28379
35.6678	21213	22141	20622	24439	17476	696		35.6681	25360	28339
35.8344	20990	22229	20678	24388	17442	608		35.8344	25336	28175
36.0011	20804	22277	20498	24348	17407	439		36.0011	24907	28164
36.1678	20560	22289	20626	24337	17334	97		36.1678	24399	27735
36.3344	20277	22296	20406	24313	17176	-138		36.3344	24065	27380
36.5011	19920	22378	20290	24386	16969	-319		36.5011	23798	27062
36.6678	19601	22311	20004	24208	16713	-532		36.6678	23220	26640
36.8344	19262	22021	19583	23907	16446	-881		36.8344	22687	26227
37.0011	18940	21752	19021	23587	16176	-1184		37.0011	22126	25924
37.1678	18468	21427	18565	23130	15769	-1472		37.1678	21370	25248
37.3344	18001	21007	18096	22708	15448	-1584		37.3347	20724	24647
37.5011	17482	20513	17640	22249	15073	-1866		37.5011	20107	24312
37.6678	16765	20178	17277	21805	14629	-2086		37.6678	19543	23480
37.8344	16012	19702	16832	21250	14034	-2271		37.8347	18725	22765
38.0011	15389	19253	16298	20640	13571	-2418		38.0011	17906	22173
38.1678	14648	18863	15763	19944	13038	-2527		38.1678	17088	21664
38.3344	13920	18300	15122	19213	12581	-2771		38.3344	15998	20920
38.5011	13324	17573	14328	18435	11948	-2939		38.5014	15350	19899
38.6678	12557	16978	13673	17686	11479	-3056		38.6678	14243	19110
38.8344	11840	16292	13002	16919	10832	-3297		38.8347	13490	18298
39.0011	11071	15480	12248	16037	10222	-3530		39.0011	12690	17287
39.1678	10372	14703	11552	15162	9499	-3630		39.1678	11741	16224
39.3344	9578	14058	10814	14270	8867	-3759		39.3344	10733	15588
39.5011	8809	13200	9989	13342	8161	-3915		39.5014	9848	14686
39.6678	8065	12364	9210	12391	7462	-4007		39.6678	9009	13655
39.8344	7273	11541	8471	11500	6711	-4136		39.8347	7907	12798
40.0011	6363	10760	7666	10625	6014	-4245		40.0011	7066	11958
40.1678	5565	9825	6948	9694	5342	-4373		40.1681	5971	10856
40.3344	4792	9070	6268	8792	4638	-4483		40.3347	4953	9741
40.5011	3913	8217	5472	7885	4009	-4650		40.5011	4137	8807
40.6678	3179	7330	4745	6969	3419	-4670		40.6678	3285	7784
40.8344	2440	6568	3994	5982	2721	-4774		40.8344	2419	6558
41.0011	1647	5781	3265	5034	2034	-4913		41.0011	1543	5687
41.1678	914	4846	2503	4069	1309	-5001		41.1681	651	4631
41.3344	139	3929	1702	3208	613	-5009		41.3344	-305	3627
41.5011	-601	3061	995	2246	-137	-5076		41.5011	-1145	2591
41.6678	-1353	2078	214	1350	-809	-5056		41.6681	-2150	1555
41.8344	-2073	1287	-528	524	-1422	-5192		41.8347	-3119	691
42.0011	-2776	529	-1301	-377	-1958	-5242		42.0011	-4001	-289
42.1678	-3436	-177	-1843	-1332	-2534	-5297		42.1681	-4742	-1283
42.3344	-4127	-972	-2539	-2132	-3114	-5293		42.3344	-5538	-2157
42.5011	-4701	-1679	-3059	-2886	-3615	-5289		42.5011	-6265	-3059
42.6678	-5324	-2441	-3630	-3722	-4229	-5314		42.6678	-6997	-3935
42.8344	-5874	-3219	-4118	-4469	-4824	-5295		42.8347	-7748	-4857
43.0011	-6416	-3979	-4649	-5202	-5313	-5177		43.0014	-8432	-5602
43.1678	-6907	-4599	-5172	-5928	-5760	-5246		43.1678	-9167	-6569
43.3344	-7445	-5332	-5768	-6675	-6302	-5209		43.3344	-9877	-7349
43.5011	-7922	-6013	-6326	-7255	-6659	-5116		43.5014	-10379	-8130
43.6678	-8385	-6600	-6774	-7955	-7024	-5067		43.6678	-11058	-8848
43.8344	-8818	-7169	-7281	-8375	-7426	-5021		43.8344	-11504	-9680
44.0011	-9206	-7783	-7635	-8794	-7810	-4958		44.0011	-12183	-10292
44.1678	-9500	-8253	-7985	-9299	-8177	-4884		44.1678	-12685	-10648
44.3344	-9975	-8730	-8298	-9787	-8471	-4855		44.3344	-13175	-11518
44.5011	-10209	-9159	-8640	-10215	-8816	-4783		44.5011	-13667	-12215
44.6678	-10654	-9651	-8971	-10705	-9143	-4697		44.6678	-14078	-12815
44.8344	-10932	-10079	-9335	-11192	-9476	-4597		44.8347	-14397	-13421
45.0011	-11284	-10442	-9610	-11643	-9702	-4494		45.0011	-14862	-13952
45.1678	-11524	-10881	-9901	-11989	-10056	-4374		45.1678	-15138	-14381
45.3344	-11957	-11314	-10187	-12337	-10172	-4188		45.3344	-15469	-14765
45.5011	-12066	-11647	-10391	-12621	-10432	-4064		45.5011	-15794	-15112
45.6678	-12343	-11915	-10575	-12935	-10615	-4039		45.6678	-16023	-15565
45.8344	-12458	-12227	-10808	-13174	-10719	-3904		45.8344	-16318	-15840
46.0011	-12541	-12255	-10956	-13358	-10811	-3695		46.0011	-16636	-16199
46.1678	-12599	-12661	-11064	-13630	-10966	-3588		46.1678	-16833	-16518
46.3344	-12729	-12682	-11180	-13807	-11098	-3390		46.3347	-16788	-17108
46.5011	-12835	-12841	-11240	-13874	-11238	-3249		46.5011	-17104	-17312
46.6678	-12965	-13059	-11285	-14076	-11325	-3095		46.6678	-17259	-17436
46.8344	-13073	-13227	-11367	-14269	-11411	-2876		46.8344	-17379	-17681
47.0011	-13125	-13294	-11452	-14335	-11437	-2779		47.0014	-17279	-17863
47.1678	-13087	-13409	-11671	-14432	-11451	-2627		47.1678	-17582	-18040
47.3344	-13074	-13505	-11527	-14575	-11442	-2514		47.3344	-17569	-18184
47.5011	-13042	-13536	-11733	-14590	-11429	-2399		47.5011	-17524	-18371
47.6678	-12990	-13546	-11518	-14606	-11403	-2249		47.6678	-17462	-18217
47.8344	-12935	-13529	-11657	-14619	-11315	-2077		47.8344	-17399	-18510
48.0011	-12863	-13515	-11429	-14600	-11222	-1915		48.0014	-17093	-18457
48.1678	-12758	-13499	-11564	-14511	-11118	-1753		48.1681	-16978	-18216
48.3344	-12652	-13465	-11285	-14396	-10946	-1517		48.3344	-17029	-18152
48.5008	-12497	-13621	-11347	-14511	-10828	-1404		48.5011	-16894	-18037
48.6675	-12394	-13541	-11233	-14398	-10688	-1272		48.6678	-16706	-17934
48.8342	-12251	-13439	-11096	-14282	-10546	-1066		48.8344	-16434	-18031
49.0008	-12106	-13338	-10961	-14178	-10403	-857		49.0011	-16268	-17887
49.1675	-11943	-13168	-10770	-14036	-10249	-667		49.1681	-15976	-17506
49.3342	-11739	-12998	-10581	-13859	-10035	-490		49.3344	-15838	-17510
49.5008	-11480	-12865	-10385	-13632	-9873	-290		49.5014	-15403	-17375
49.6675	-11235	-12684	-10217	-13496	-9678	-149		49.6678	-15147	-16949
49.8342	-10945	-12493	-10020	-13194	-9488	-9		49.8344	-14883	-16978
50.0008	-10614	-12330	-9833	-12944	-9304	208		50.0011	-14452	-16722
50.1675	-10322	-12148	-9597	-12693	-9103	358		50.1678	-14220	-16457
50.3342	-10046	-11932	-9376	-12430	-8804	527		50.3347	-13682	-16159
50.5008	-9783	-11720	-9135	-12161	-8531	716		50.5014	-13414	-15846
50.6675	-9479	-11481	-8899	-11905	-8250	914		50.6681	-12872	-15415
50.8342	-9216	-11211	-8670	-11643	-7959	1028		50.8344	-12474	-15150
51.0008	-8862	-10953	-8471	-11328	-7613	1161		51.0011	-11934	-14604
51.1675	-8471	-10633	-8221	-11016	-7346	1301		51.1678	-11623	-14077
51.3344	-8079	-10270	-7933	-10638	-6936	1429		51.3344	-11167	-13807
51.5008	-7634	-9906	-7667	-10275	-6648	1587		51.5011	-10630	-13358
51.6678	-7192	-9578	-7380	-9894	-6297	1735		51.6678	-10100	-12844
51.8344	-6772	-9101	-7015	-9479	-5815	1872		51.8344	-9547	-12376
52.0011	-6393	-8710	-6651	-9059	-5471	2008		52.0011	-8866	-11874
52.1678	-5967	-8327	-6336	-8643	-5131	2104		52.1681	-8289	-11319
52.3344	-5576	-7924	-6018	-8234	-4651	2161		52.3344	-7739	-10658
52.5011	-5153	-7482	-5655	-7777	-4244	2210		52.5011	-7165	-10204
52.6678	-4679	-7042	-5299	-7363	-3948	2294		52.6678	-6494	-9639
52.8344	-4151	-6693	-4986	-6946	-3516	2365		52.8344	-5981	-8935
53.0011	-3634	-6285	-4643	-6525	-3031	2442		53.0011	-5267	-8426
53.1678	-3148	-5906	-4255	-6000	-2637	2524		53.1678	-4566	-7928
53.3344	-2677	-5497	-3935	-5468	-2187	2654		53.3344	-3957	-7230
53.5011	-2184	-5073	-3565	-4997	-1740	2742		53.5011	-3270	-6696
53.6678	-1734	-4656	-3158	-4411	-1353	2864		53.6678	-2570	-6014
53.8344	-1295	-4177	-2765	-3918	-940	2966		53.8344	-1783	-5497
54.0011	-744	-3615	-2323	-3361	-479	3025		54.0011	-1221	-4764
54.1678	-191	-3120	-1862	-2898	-47	3099		54.1678	-527	-4117
54.3344	274	-2677	-1496	-2331	479	3176		54.3344	107	-3457
54.5011	809	-2115	-1118	-1860	944	3157		54.5014	773	-2928
54.6678	1320	-1608	-680	-1282	1362	3139		54.6678	1331	-2247
54.8344	1802	-1067	-294	-762	1780	3155		54.8344	2120	-1536
55.0011	2311	-531	118	-195	2166	3158		55.0011	2793	-938
55.1678	2791	52	482	256	2561	3160		55.1678	3545	-205
55.3344	3235	564	903	768	2944	3197		55.3344	4171	494
55.5011	3703	1101	1238	1260	3306	3212		55.5011	4927	1162
55.6678	4178	1559	1601	1770	3607	3219		55.6678	5509	1746
55.8344	4537	1990	1917	2238	4020	3199		55.8344	6102	2350
56.0011	5011	2516	2290	2791	4327	3167		56.0011	6760	2998
56.1678	5524	2978	2637	3289	4712	3110		56.1678	7367	3694
56.3344	6026	3474	2964	3791	5082	3086		56.3347	7879	4324
56.5011	6457	3895	3299	4241	5488	3052		56.5011	8576	4896
56.6678	6939	4440	3672	4757	5859	2953		56.6678	9215	5480
56.8344	7364	4827	3994	5188	6204	2909		56.8344	9710	5880
57.0011	7660	5177	4267	5651	6532	2829		57.0011	10254	6404
57.1678	7969	5517	4589	6086	6838	2778		57.1678	10772	6844
57.3344	8271	5888	4834	6428	7074	2728		57.3344	11231	7314
57.5011	8566	6189	5094	6727	7324	2664		57.5011	11700	7935
57.6678	8804	6561	5356	7103	7564	2582		57.6681	12010	8476
57.8344	9031	6907	5560	7389	7726	2466		57.8347	12422	8929
58.0011	9176	7206	5790	7697	7858	2309		58.0011	12835	9422
58.1678	9309	7564	6015	8024	8126	2136		58.1678	13156	9871
58.3344	9424	7809	6165	8323	8344	2041		58.3344	13420	10239
58.5011	9581	8049	6353	8580	8550	1913		58.5011	13684	10619
58.6678	9771	8358	6579	8837	8753	1840		58.6678	14013	10930
58.8344	9967	8630	6740	9029	8983	1768		58.8344	14299	11342
59.0011	10135	8826	6893	9167	9058	1678		59.0011	14514	11614
59.1678	10269	9030	7041	9392	9118	1580		59.1678	14666	12001
59.3344	10347	9215	7121	9610	9161	1472		59.3344	14789	12154
59.5011	10413	9385	7160	9820	9205	1346		59.5011	14874	12582
59.6678	10456	9553	7182	10000	9222	1223		59.6678	14905	12750
59.8344	10410	9700	7190	10180	9268	1084		59.8344	14953	12953
60.0011	10299	9845	7200	10253	9282	998		60.0011	15051	13097
60.1678	10188	9924	7208	10266	9297	872		60.1678	15121	13410
60.3344	10042	9963	7237	10282	9235	688		60.3344	15163	13530
60.5011	9827	10000	7176	10300	9223	516		60.5011	15112	13666
60.6678	9772	10018	7165	10318	9180	338		60.6678	15179	13780
60.8344	9761	10033	7153	10305	9122	168		60.8347	14984	13868
61.0011	9692	10013	7157	10292	9030	25		61.0014	14784	13753
61.1678	9569	9942	7126	10220	8938	-62		61.1678	14594	13828
61.3344	9361	9849	7084	10120	8848	-188		61.3344	14457	13687
61.5011	9143	9748	7029	9924	8758	-320		61.5014	14274	13772
61.6678	8878	9631	6965	9863	8593	-465		61.6681	13896	13728
61.8344	8652	9525	6843	9663	8448	-680		61.8344	13764	13694
62.0011	8453	9437	6712	9546	8276	-873		62.0014	13413	13560
62.1678	8337	9302	6627	9370	8085	-1027		62.1678	13242	13596
62.3344	8202	9127	6533	9159	7861	-1160		62.3347	12903	13319
62.5011	8008	8954	6434	8944	7659	-1275		62.5011	12559	12965
62.6678	7708	8699	6297	8701	7380	-1389		62.6678	12108	12696
62.8344	7343	8412	6132	8406	7190	-1536		62.8344	11789	12355
63.0011	6977	8183	5950	8191	6913	-1675		63.0014	11313	12022
63.1678	6585	7980	5687	7999	6726	-1824		63.1678	10941	11857
63.3344	6306	7780	5423	7753	6455	-1971		63.3344	10499	11792
63.5011	6009	7505	5209	7469	6332	-2097		63.5011	10029	11372
63.6678	5748	7269	4987	7263	6127	-2176		63.6678	9605	11094
63.8344	5436	6881	4744	6930	5818	-2232		63.8344	9134	10768
64.0011	5069	6625	4607	6578	5560	-2284		64.0011	8685	10390
64.1678	4749	6257	4425	6290	5288	-2428		64.1681	8181	10017
64.3344	4385	6016	4187	6006	5036	-2540		64.3344	7659	9683
64.5011	4077	5768	3991	5691	4668	-2654		64.5011	7215	9215
64.6678	3720	5466	3725	5332	4365	-2807		64.6681	6693	8762
64.8344	3326	5162	3433	5006	3961	-2940		64.8344	6224	8312
65.0011	2921	4795	3176	4705	3594	-3035		65.0014	5661	7811
65.1678	2547	4424	2952	4365	3243	-3108		65.1678	5006	7351
65.3344	2214	4089	2706	3931	2928	-3221		65.3344	4593	7087
65.5011	1922	3812	2531	3661	2654	-3286		65.5011	4066	6599
65.6678	1634	3487	2322	3338	2500	-3336		65.6678	3409	6180
65.8344	1306	3157	2133	2997	2280	-3415		65.8344	2865	5778
66.0011	964	2862	1903	2625	1976	-3475		66.0011	2373	5215
66.1678	597	2547	1653	2337	1705	-3479		66.1678	1859	4747
66.3344	188	2125	1346	1997	1374	-3528		66.3347	1212	4266
66.5011	-154	1826	1080	1647	994	-3529		66.5011	721	3723
66.6678	-456	1577	839	1298	615	-3558		66.6678	170	3238
66.8342	-789	1199	552	964	301	-3562		66.8344	-272	2845
67.0008	-1116	838	349	638	72	-3600		67.0011	-733	2268
67.1675	-1370	578	179	367	-148	-3594		67.1678	-1290	1767
67.3342	-1571	243	2	66	-424	-3598		67.3344	-1759	1300
67.5008	-1844	-77	-268	-330	-661	-3581		67.5011	-2221	848
67.6675	-2159	-311	-459	-512	-877	-3571		67.6678	-2717	343
67.8342	-2353	-479	-627	-872	-1147	-3539		67.8347	-3207	5
68.0008	-2582	-772	-859	-1146	-1405	-3538		68.0011	-3633	-292
68.1675	-2873	-1013	-1065	-1416	-1654	-3537		68.1678	-4041	-830
68.3342	-3126	-1327	-1195	-1690	-1871	-3535		68.3344	-4412	-1292
68.5008	-3321	-1631	-1379	-1975	-2167	-3500		68.5011	-4724	-1740
68.6675	-3543	-1939	-1547	-2234	-2367	-3458		68.6678	-5069	-2212
68.8342	-3788	-2140	-1654	-2514	-2622	-3418		68.8344	-5456	-2698
69.0008	-3945	-2342	-1794	-2813	-2792	-3352		69.0011	-5786	-3156
69.1678	-4078	-2571	-1982	-3059	-3019	-3286		69.1678	-6094	-3386
69.3342	-4255	-2776	-2173	-3348	-3149	-3266		69.3344	-6447	-3752
69.5008	-4368	-2970	-2391	-3554	-3322	-3175		69.5011	-6801	-4178
69.6678	-4457	-3173	-2593	-3757	-3552	-3081		69.6681	-7082	-4491
69.8342	-4642	-3359	-2783	-3954	-3691	-2948		69.8344	-7388	-4811
70.0011	-4769	-3474	-2931	-4107	-3852	-2808		70.0011	-7747	-5131
70.1675	-4982	-3628	-3037	-4220	-3924	-2671		70.1678	-8078	-5572
70.3344	-5123	-3846	-3152	-4311	-3963	-2560		70.3344	-8318	-5946
70.5011	-5241	-3952	-3224	-4485	-4011	-2393		70.5014	-8429	-6122
70.6678	-5308	-4107	-3293	-4618	-4068	-2277		70.6678	-8803	-6528
70.8344	-5372	-4311	-3393	-4751	-4164	-2194		70.8344	-8970	-6911
71.0011	-5405	-4403	-3476	-4871	-4282	-2083		71.0011	-9057	-7017
71.1678	-5443	-4580	-3548	-5069	-4390	-1984		71.1678	-9207	-7199
71.3342	1583	1551		-2228	-2411	-63		71.3344	-9347	-7415
71.5011	1568	1536		-2039	-2242	-30		71.5011	-9399	-7609
71.6678	1546	1510		-1940	-2039	-12		71.6678	-9461	-7624
71.8342	1496	1464		-1784	-1832	7		71.8344	-9569	-7770

## Sheet: Figure 2a
Figure 2a
	DMSO	CORT
Time after serum shock		1 nM	10 nM	25 nM	75 nM	100 nM
0.123055	13436	16065	16624	16803	16803	15599
0.289444	15288	17859	17702	17665	17665	15966
0.456111	16153	17547	17605	17570	17570	15187
0.623055	17187	17944	18084	18079	18079	14915
0.789444	17874	18000	18531	18506	18506	14570
0.956388	18303	18124	19208	19111	19111	14373
1.12305	18624	18348	19977	19893	19893	14443
1.28972	18936	18600	20875	20671	20671	14752
1.45639	19184	18991	21719	21330	21330	15231
1.62305	19465	19393	22449	22022	22022	15794
1.78972	19803	19878	23017	22543	22543	16539
1.95639	20167	20334	23526	22990	22990	17240
2.12278	20592	20830	23906	23515	23515	17969
2.28944	20950	21379	24308	23942	23942	18653
2.45639	21355	21992	24757	24368	24368	19345
2.62278	21771	22574	25175	24808	24808	19930
2.78944	22213	23158	25663	25254	25254	20515
2.95639	22630	23678	26111	25655	25655	21086
3.12305	23199	24159	26453	26090	26090	21550
3.28944	23713	24583	26767	26433	26433	22007
3.45639	24202	24942	27099	26808	26808	22490
3.62278	24634	25291	27419	27152	27152	22875
3.78972	25178	25648	27784	27498	27498	23273
3.95639	25582	25950	28134	27853	27853	23701
4.12305	26042	26295	28490	28182	28182	24046
4.28972	26510	26665	28853	28538	28538	24428
4.45639	27084	27112	29236	28932	28932	24798
4.62305	27480	27525	29530	29297	29297	25104
4.78972	27926	27928	29887	29734	29734	25526
4.95639	28420	28297	30300	30245	30245	26003
5.12305	28893	28650	30733	30693	30693	26400
5.28944	29339	28987	31100	31196	31196	26897
5.45639	29844	29376	31574	31718	31718	27442
5.62305	30444	29839	32141	32135	32135	27911
5.78944	30978	30292	32623	32640	32640	28428
5.95639	31470	30833	33124	33248	33248	28965
6.12305	31983	31258	33656	33755	33755	29477
6.28972	32596	31790	34163	34334	34334	29970
6.45639	33078	32232	34607	35015	35015	30504
6.62278	33533	32696	35210	35604	35604	31147
6.78972	34073	33175	35722	36249	36249	31705
6.95639	34630	33806	36274	36939	36939	32224
7.12278	35130	34285	36842	37565	37565	32808
7.28972	35632	34778	37454	38153	38153	33332
7.45639	36139	35289	37918	38814	38814	33777
7.62278	36665	35743	38476	39340	39340	34217
7.78944	37144	36065	38953	39927	39927	34690
7.95639	37536	36440	39413	40437	40437	35111
8.12306	37908	36795	39842	40907	40907	35520
8.28972	38331	37184	40209	41323	41323	35799
8.45639	38642	37511	40507	41721	41721	36104
8.62306	38876	37823	40813	41960	41960	36397
8.78972	39081	38131	41098	42183	42183	36569
8.95611	39366	38379	41287	42373	42373	36692
9.12306	39537	38554	41465	42470	42470	36849
9.28972	39702	38700	41612	42544	42544	37018
9.45639	39793	38825	41716	42575	42575	37117
9.62306	39825	38887	41737	42569	42569	37202
9.78972	39738	38881	41740	42502	42502	37281
9.95639	39646	38800	41646	42435	42435	37319
10.1228	39550	38686	41505	42193	42193	37232
10.2897	39402	38537	41321	41968	41968	37092
10.4564	39177	38335	41114	41700	41700	36927
10.6231	38933	38154	40766	41442	41442	36667
10.7897	38621	37898	40412	40992	40992	36396
10.9564	38165	37569	40092	40648	40648	36152
11.1228	37749	37182	39786	40296	40296	35862
11.2897	37335	36731	39258	39801	39801	35566
11.4564	36930	36303	38810	39125	39125	35265
11.6231	36362	35832	38375	38634	38634	34916
11.7897	35839	35382	37815	38052	38052	34488
11.9564	35274	34917	37099	37417	37417	34135
12.1231	34807	34381	36585	36822	36822	33667
12.2894	34128	33673	35949	36315	36315	33279
12.4561	33506	33068	35238	35776	35776	32797
12.6228	32891	32419	34534	35148	35148	32425
12.7894	32253	31746	33768	34471	34471	31888
12.9564	31439	31141	33014	33809	33809	31441
13.1231	30756	30592	32352	33169	33169	30916
13.2897	30081	29972	31627	32374	32374	30407
13.4561	29376	29291	30963	31768	31768	29844
13.6228	28639	28606	30331	31178	31178	29460
13.7894	27886	27885	29616	30591	30591	28977
13.9561	27144	27181	28850	29959	29959	28564
14.1231	26381	26415	28174	29374	29374	28178
14.2897	25556	25794	27408	28760	28760	27762
14.4564	24770	25128	26725	28108	28108	27291
14.6231	24078	24479	26057	27508	27508	26935
14.7897	23325	23792	25387	26865	26865	26423
14.9564	22665	23166	24727	26266	26266	25956
15.1231	22056	22498	24001	25707	25707	25544
15.2894	21417	21877	23326	25183	25183	25144
15.4564	20732	21252	22636	24673	24673	24684
15.6231	20078	20697	21929	24184	24184	24294
15.7897	19359	20092	21314	23739	23739	23927
15.9561	18684	19417	20733	23264	23264	23535
16.1228	18036	18820	20142	22786	22786	23163
16.2894	17498	18207	19517	22254	22254	22820
16.4564	16914	17604	19009	21850	21850	22571
16.6231	16361	17076	18390	21399	21399	22317
16.7897	15837	16618	17841	20993	20993	22039
16.9564	15332	16107	17293	20635	20635	21767
17.1231	14786	15641	16811	20354	20354	21504
17.2894	14282	15205	16296	20020	20020	21184
17.4564	13866	14803	15832	19728	19728	20871
17.6231	13409	14361	15432	19361	19361	20612
17.7897	12973	13926	15038	19002	19002	20365
17.9561	12547	13552	14674	18680	18680	20158
18.1228	12236	13173	14296	18356	18356	19944
18.2897	11869	12755	13957	18043	18043	19751
18.4564	11507	12380	13571	17835	17835	19534
18.6231	11150	12033	13257	17626	17626	19324
18.7894	10848	11673	12927	17445	17445	19055
18.9561	10527	11337	12645	17286	17286	18860
19.1231	10206	11042	12375	17142	17142	18656
19.2897	9945	10795	12194	17001	17001	18501
19.4564	9710	10554	11932	16873	16873	18355
19.6228	9452	10356	11742	16736	16736	18215
19.7897	9185	10125	11568	16625	16625	18064
19.9564	8983	9955	11391	16537	16537	17922
20.1228	8784	9760	11223	16410	16410	17776
20.2894	8612	9592	11135	16322	16322	17604
20.4561	8460	9416	11059	16276	16276	17497
20.6228	8331	9277	11001	16202	16202	17405
20.7894	8205	9136	10992	16142	16142	17331
20.9561	8108	9024	10983	16173	16173	17254
21.1228	8006	8909	10974	16195	16195	17152
21.2897	7937	8824	10970	16143	16143	17053
21.4564	7877	8759	10976	16170	16170	16947
21.6231	7834	8701	10987	16214	16214	16828
21.7897	7817	8656	11030	16206	16206	16758
21.9564	7797	8665	11076	16231	16231	16700
22.1231	7777	8648	11120	16300	16300	16650
22.2897	7779	8647	11190	16345	16345	16565
22.4564	7803	8646	11311	16421	16421	16483
22.6228	7811	8657	11401	16526	16526	16381
22.7897	7877	8658	11493	16605	16605	16306
22.9564	7943	8701	11635	16717	16717	16221
23.1231	7996	8774	11770	16843	16843	16165
23.2897	8073	8851	11913	16930	16930	16118
23.4564	8192	8922	12085	17021	17021	16054
23.6231	8313	9010	12321	17134	17134	16000
23.7894	8442	9125	12547	17264	17264	15959
23.9561	8595	9246	12784	17377	17377	15919
24.1231	8820	9395	13028	17509	17509	15880
24.2897	9010	9549	13262	17626	17626	15851
24.4564	9180	9741	13479	17729	17729	15801
24.6228	9365	9910	13769	17782	17782	15732
24.7897	9543	10050	14040	17859	17859	15672
24.9567	9656	10223	14256	17930	17930	15592
25.1228	9862	10448	14519	17997	17997	15512
25.2894	10073	10637	14860	18085	18085	15458
25.4561	10276	10834	15083	18210	18210	15415
25.6231	10527	11098	15351	18330	18330	15376
25.7897	10798	11326	15705	18481	18481	15358
25.9567	11047	11500	15997	18621	18621	15318
26.1233	11297	11731	16257	18736	18736	15279
26.2897	11602	11989	16566	18821	18821	15238
26.4561	11868	12232	16900	18914	18914	15166
26.6231	12143	12486	17199	18958	18958	15094
26.7897	12336	12790	17505	19008	19008	15048
26.9564	12636	13112	17846	19080	19080	14990
27.1231	12963	13402	18172	19142	19142	14919
27.29	13325	13681	18509	19180	19180	14879
27.4564	13630	14015	18795	19245	19245	14836
27.6231	13983	14310	19138	19299	19299	14757
27.7897	14328	14537	19429	19346	19346	14691
27.9564	14626	14840	19705	19397	19397	14649
28.1231	14858	15153	19944	19445	19445	14558
28.2897	15210	15474	20264	19469	19469	14469
28.4561	15538	15804	20568	19513	19513	14401
28.6231	15824	16145	20799	19537	19537	14330
28.7897	16099	16462	21071	19569	19569	14247
28.9569	16378	16788	21344	19602	19602	14174
29.1231	16635	17075	21554	19622	19622	14101
29.2897	16896	17336	21816	19618	19618	14042
29.4567	17236	17662	22081	19599	19599	13978
29.6228	17582	18005	22287	19572	19572	13914
29.7897	17924	18260	22523	19559	19559	13862
29.9564	18204	18505	22746	19546	19546	13778
30.1231	18549	18855	22922	19538	19538	13696
30.2894	18784	19157	23127	19543	19543	13620
30.4564	19037	19443	23355	19524	19524	13535
30.6231	19300	19734	23525	19455	19455	13472
30.7897	19569	19993	23680	19377	19377	13440
30.9564	19812	20180	23791	19295	19295	13408
31.1228	20021	20409	23881	19182	19182	13361
31.2897	20201	20598	23958	19096	19096	13328
31.4567	20397	20820	24009	19010	19010	13247
31.6228	20582	21030	24054	18918	18918	13143
31.7894	20751	21257	24140	18768	18768	12998
31.9564	20934	21433	24211	18640	18640	12868
32.1228	21092	21583	24269	18495	18495	12733
32.2897	21255	21719	24260	18378	18378	12656
32.4561	21402	21855	24253	18251	18251	12587
32.6233	21516	21986	24189	18167	18167	12561
32.7897	21603	22094	24110	18057	18057	12516
32.9564	21736	22196	24007	17910	17910	12459
33.1231	21850	22284	23952	17763	17763	12395
33.2897	21955	22367	23889	17626	17626	12342
33.4564	22049	22405	23794	17508	17508	12282
33.6231	22127	22425	23709	17380	17380	12240
33.7897	22150	22449	23603	17266	17266	12214
33.9564	22157	22457	23499	17118	17118	12195
34.1231	22155	22465	23334	16948	16948	12160
34.2897	22132	22472	23193	16713	16713	12151
34.4567	22110	22478	23013	16518	16518	12124
34.6231	22087	22476	22824	16331	16331	12079
34.79	22060	22482	22635	16151	16151	12034
34.9561	21982	22487	22424	15993	15993	11982
35.1231	21910	22404	22192	15859	15859	11912
35.2894	21813	22301	21939	15667	15667	11860
35.4564	21681	22171	21725	15480	15480	11834
35.6231	21518	22018	21454	15285	15285	11810
35.7897	21388	21823	21249	15103	15103	11812
35.9567	21263	21693	21004	14930	14930	11813
36.1231	21112	21521	20766	14766	14766	11815
36.2897	20981	21354	20465	14614	14614	11817
36.4564	20853	21203	20202	14475	14475	11793
36.6231	20671	21052	19919	14283	14283	11769
36.7894	20475	20880	19651	14114	14114	11730
36.9564	20276	20771	19353	13986	13986	11675
37.1236	20084	20595	19127	13852	13852	11621
37.2897	19840	20422	18828	13707	13707	11590
37.4564	19635	20205	18556	13574	13574	11567
37.6231	19399	20022	18253	13433	13433	11576
37.7897	19208	19791	17995	13262	13262	11600
37.9564	18948	19601	17638	13101	13101	11613
38.1231	18728	19371	17334	12974	12974	11627
38.29	18479	19208	17021	12865	12865	11633
38.4564	18259	18986	16703	12753	12753	11623
38.6231	18045	18752	16412	12675	12675	11624
38.7894	17836	18497	16151	12611	12611	11642
38.9564	17579	18283	15911	12527	12527	11668
39.1231	17382	18035	15639	12454	12454	11699
39.2897	17188	17817	15426	12364	12364	11731
39.4564	16901	17603	15128	12281	12281	11770
39.6231	16683	17443	14896	12198	12198	11825
39.7897	16521	17250	14616	12135	12135	11871
39.9564	16308	17032	14372	12100	12100	11913
40.1228	16076	16798	14128	12096	12096	11953
40.2897	15888	16586	13937	12081	12081	11975
40.4561	15694	16350	13725	12067	12067	11976
40.6231	15518	16140	13558	12036	12036	11984
40.7897	15326	15939	13344	12005	12005	11992
40.9564	15068	15754	13120	11977	11977	12005
41.1231	14826	15557	12938	11960	11960	12029
41.2897	14576	15396	12764	11944	11944	12061
41.4564	14327	15172	12618	11944	11944	12087
41.6231	14121	14978	12506	11940	11940	12134
41.7897	13987	14768	12416	11936	11936	12181
41.9564	13831	14521	12280	11943	11943	12218
42.1231	13660	14280	12106	11965	11965	12267
42.2897	13491	14080	11939	11997	11997	12293
42.4564	13330	13896	11807	12052	12052	12320
42.6228	13161	13754	11680	12107	12107	12345
42.7894	12999	13651	11592	12174	12174	12374
42.9561	12867	13523	11565	12233	12233	12391
43.1231	12741	13372	11522	12296	12296	12430
43.2897	12575	13245	11455	12390	12390	12447
43.4564	12425	13098	11403	12484	12484	12461
43.6231	12311	12980	11376	12559	12559	12471
43.7897	12163	12820	11330	12625	12625	12484
43.9561	11996	12679	11299	12721	12721	12497
44.1231	11888	12537	11289	12780	12780	12511
44.2897	11801	12401	11280	12879	12879	12524
44.4564	11714	12276	11255	12974	12974	12540
44.6231	11639	12219	11247	13109	13109	12555
44.7894	11589	12192	11238	13201	13201	12581
44.9564	11532	12142	11244	13305	13305	12631
45.1231	11446	12098	11308	13399	13399	12681
45.2894	11367	12050	11376	13494	13494	12729
45.4561	11316	12002	11444	13572	13572	12766
45.6228	11251	11940	11515	13672	13672	12793
45.7897	11174	11903	11591	13773	13773	12775
45.9564	11126	11882	11650	13919	13919	12777
46.1231	11085	11868	11713	14076	14076	12762
46.2897	11048	11832	11815	14213	14213	12745
46.4564	11026	11831	11919	14355	14355	12729
46.6228	11021	11810	12052	14485	14485	12733
46.79	11016	11785	12155	14567	14567	12716
46.9564	11018	11764	12269	14662	14662	12689
47.1231	11019	11774	12380	14789	14789	12663
47.2897	11026	11763	12500	14894	14894	12624
47.4564	11041	11785	12586	15004	15004	12580
47.6231	11076	11837	12744	15116	15116	12529
47.7897	11108	11898	12900	15205	15205	12504
47.9561	11158	11953	13027	15272	15272	12479
48.1231	11224	12016	13170	15345	15345	12461
48.2897	11287	12096	13345	15447	15447	12448
48.4561	11329	12161	13496	15527	15527	12433
48.6231	11399	12215	13639	15607	15607	12416
48.7897	11449	12274	13776	15684	15684	12391
48.9564	11493	12362	13953	15786	15786	12365
49.1233	11545	12426	14119	15870	15870	12339
49.2894	11617	12506	14246	15950	15950	12321
49.4561	11678	12596	14454	16026	16026	12291
49.6231	11768	12707	14673	16146	16146	12268
49.7897	11843	12793	14880	16229	16229	12252
49.9564	11928	12876	15096	16286	16286	12218
50.1228	12043	12973	15304	16353	16353	12186
50.2897	12150	13076	15432	16433	16433	12162
50.4564	12271	13152	15592	16481	16481	12138
50.6231	12398	13283	15728	16525	16525	12089
50.7897	12510	13437	15878	16588	16588	12049
50.9564	12587	13562	16054	16659	16659	12010
51.1231	12695	13676	16256	16716	16716	11946
51.2897	12776	13819	16421	16739	16739	11872
51.4561	12859	13930	16599	16762	16762	11817
51.6231	13017	14055	16749	16779	16779	11757
51.7897	13180	14167	16894	16775	16775	11697
51.9564	13315	14330	17061	16771	16771	11655
52.1231	13472	14483	17234	16788	16788	11609
52.2897	13627	14603	17425	16801	16801	11519
52.4564	13740	14776	17598	16807	16807	11443
52.6228	13856	14952	17758	16795	16795	11367
52.7897	13999	15070	17899	16802	16802	11304
52.9564	14113	15207	18084	16790	16790	11245
53.1231	14260	15372	18218	16783	16783	11235
53.29	14408	15454	18348	16769	16769	11223
53.4564	14571	15558	18507	16787	16787	11168
53.6231	14721	15680	18648	16773	16773	11097
53.7897	14861	15823	18754	16763	16763	11035
53.9564	14989	15946	18849	16749	16749	10974
54.1228	15143	16064	18957	16724	16724	10892
54.2894	15272	16173	19014	16666	16666	10852
54.4567	15420	16288	19082	16619	16619	10822
54.6231	15591	16386	19132	16568	16568	10790
54.7897	15766	16505	19199	16520	16520	10759
54.9561	15883	16634	19272	16460	16460	10751
55.1228	16008	16784	19348	16409	16409	10714
55.2897	16111	16928	19422	16359	16359	10677
55.4564	16222	17087	19492	16282	16282	10629
55.6228	16313	17217	19541	16199	16199	10560
55.7897	16441	17343	19569	16115	16115	10491
55.9564	16544	17438	19595	16024	16024	10436
56.1231	16662	17549	19595	15927	15927	10386
56.2897	16770	17620	19602	15871	15871	10345
56.4564	16887	17687	19609	15812	15812	10322
56.6231	16977	17761	19616	15761	15761	10294
56.7897	17067	17828	19597	15680	15680	10269
56.9564	17123	17860	19578	15605	15605	10258
57.1231	17167	17893	19551	15479	15479	10250
57.29	17250	17962	19519	15330	15330	10233
57.4564	17328	18036	19485	15191	15191	10206
57.6233	17407	18111	19470	15073	15073	10215
57.7897	17495	18198	19452	14948	14948	10185
57.9567	17573	18283	19408	14860	14860	10151
58.1233	17610	18328	19369	14804	14804	10125
58.2897	17639	18351	19278	14717	14717	10114
58.4564	17674	18383	19175	14619	14619	10078
58.6231	17700	18395	19075	14513	14513	10070
58.7897	17744	18392	18988	14405	14405	10040
58.9564	17770	18420	18897	14292	14292	10013
59.1231	17777	18449	18860	14155	14155	9986
59.2897	17796	18454	18798	14055	14055	9959
59.4564	17815	18467	18711	13944	13944	9953
59.6231	17815	18476	18619	13845	13845	9975
59.7897	17807	18441	18530	13751	13751	9993
59.9564	17818	18386	18363	13712	13712	10020
60.1233	17810	18343	18208	13652	13652	10046
60.2897	17802	18273	18063	13617	13617	10044
60.4564	17773	18202	17891	13532	13532	10048
60.6231	17737	18150	17680	13396	13396	10058
60.7897	17697	18103	17539	13256	13256	10060
60.9564	17656	18042	17371	13125	13125	10077
61.1231	17615	18010	17204	12981	12981	10112
61.2897	17587	17977	17072	12890	12890	10129
61.4564	17508	17930	16954	12817	12817	10151
61.6231	17435	17828	16763	12754	12754	10171
61.7897	17359	17741	16610	12699	12699	10184
61.9561	17283	17654	16469	12634	12634	10186
62.1231	17163	17570	16338	12568	12568	10207
62.2894	17084	17500	16228	12517	12517	10235
62.4564	17001	17465	16157	12466	12466	10261
62.6231	16910	17420	16057	12406	12406	10281
62.7894	16798	17341	15955	12345	12345	10300
62.9561	16734	17212	15769	12286	12286	10361
63.1231	16688	17082	15571	12225	12225	10404
63.2897	16593	16979	15403	12157	12157	10460
63.4561	16492	16833	15252	12103	12103	10516
63.6231	16405	16716	15053	12073	12073	10571
63.7897	16296	16625	14928	12042	12042	10577
63.9564	16160	16511	14751	12022	12022	10609
64.1228	16069	16400	14585	11995	11995	10650
64.2897	15963	16288	14446	11967	11967	10692
64.4567	15859	16181	14341	11955	11955	10735
64.6231	15716	16033	14200	11943	11943	10807
64.7897	15598	15907	14123	11946	11946	10859
64.9561	15471	15779	14040	11997	11997	10896
65.1231	15368	15683	13928	12035	12035	10937
65.29	15223	15557	13829	12058	12058	10983
65.4561	15133	15487	13738	12080	12080	11031
65.6231	15025	15399	13640	12100	12100	11092
65.7892	14921	15314	13520	12088	12088	11151
65.9561	14814	15226	13423	12069	12069	11204
66.1228	14750	15164	13307	12071	12071	11257
66.2897	14686	15048	13173	12081	12081	11302
66.4567	14599	14938	13048	12104	12104	11346
66.6231	14476	14788	12940	12159	12159	11396
66.7894	14357	14636	12847	12234	12234	11453
66.9561	14224	14484	12751	12296	12296	11500
67.1231	14088	14387	12737	12363	12363	11531
67.2894	13988	14294	12694	12418	12418	11554
67.4564	13936	14202	12660	12456	12456	11581
67.6228	13828	14134	12575	12519	12519	11604
67.7894	13723	14016	12513	12602	12602	11669
67.9567	13629	13905	12407	12676	12676	11730
68.1228	13534	13799	12332	12755	12755	11814
68.2897	13434	13733	12259	12841	12841	11901
68.4564	13370	13673	12273	12899	12899	11989
68.6231	13292	13642	12287	12970	12970	12035
68.7894	13213	13566	12325	13042	13042	12083
68.9564	13147	13496	12363	13152	13152	12101
69.1228	13045	13398	12401	13256	13256	12113
69.2897	12971	13300	12405	13397	13397	12123
69.4564	12924	13204	12409	13497	13497	12157
69.6231	12870	13148	12409	13599	13599	12194
69.7897	12804	13074	12427	13664	13664	12241
69.9561	12757	13035	12457	13741	13741	12282
70.1225	12690	12995	12486	13817	13817	12322
70.2894	12624	12947	12545	13946	13946	12341
70.4558	12553	12902	12607	14070	14070	12356
70.6225	12491	12875	12651	14213	14213	12359
70.7894	12453	12840	12694	14332	14332	12363
70.9561	12418	12773	12760	14422	14422	12390
71.1225	12384	12735	12815	14475	14475	12426
71.2897	12348	12709	12879	14547	14547	12463
71.4564	12316	12683	12962	14636	14636	12489
71.6228	12280	12692	13070	14738	14738	12521
71.7894	12264	12734	13178	14838	14838	12531
71.9561	12248	12775	13310	14975	14975	12550
72.1228	12245	12809	13438	15094	15094	12568
72.2897	12241	12843	13574	15170	15170	12597
72.4564	12226	12841	13682	15236	15236	12614
72.6228	12208	12837	13772	15337	15337	12631
72.7897	12188	12833	13864	15388	15388	12630
72.9561	12173	12830	13965	15468	15468	12629
73.1228	12158	12818	14046	15558	15558	12624
73.2894	12170	12815	14154	15661	15661	12626
73.4558	12170	12807	14303	15773	15773	12628
73.6233	12187	12830	14445	15905	15905	12627
73.7894	12204	12853	14573	16009	16009	12625
73.9564	12222	12900	14736	16116	16116	12631
74.1228	12251	12939	14887	16211	16211	12627
74.2897	12292	12992	15003	16270	16270	12592
74.4561	12335	13014	15093	16311	16311	12561
74.6228	12378	13047	15205	16358	16358	12540
74.7894	12420	13065	15297	16405	16405	12504
74.9564	12439	13099	15400	16469	16469	12483
75.1231	12458	13188	15530	16519	16519	12493
75.29	12479	13276	15655	16563	16563	12485
75.4564	12514	13368	15812	16647	16647	12458
75.6233	12563	13458	15981	16727	16727	12436
75.7897	12666	13531	16119	16787	16787	12390
75.9561	12774	13547	16226	16866	16866	12345
76.1225	12893	13582	16368	16945	16945	12317
76.2894	12998	13604	16453	16989	16989	12302
76.4564	13098	13637	16532	17020	17020	12289
76.6228	13145	13671	16630	17052	17052	12285
76.7897	13197	13705	16766	17059	17059	12281
76.9564	13230	13738	16902	17066	17066	12277
77.1231	13274	13818	17037	17057	17057	12243
77.2897	13310	13893	17165	17038	17038	12192
77.4564	13375	13993	17288	17024	17024	12141
77.6233	13436	14109	17413	17012	17012	12091
77.7894	13495	14208	17506	17000	17000	12040
77.9558	13558	14268	17626	16995	16995	12009
78.1228	13657	14356	17754	16999	16999	12014
78.2894	13732	14415	17883	17000	17000	12022
78.4561	13818	14466	17981	17002	17002	11998
78.6231	13914	14513	18073	16981	16981	11973
78.7897	14006	14603	18139	16956	16956	11958
78.9561	14058	14672	18175	16932	16932	11925
79.1228	14145	14762	18225	16905	16905	11879
79.2894	14240	14858	18260	16878	16878	11867
79.4561	14331	14966	18294	16807	16807	11855
79.6228	14426	15050	18333	16731	16731	11829
79.7894	14535	15133	18378	16654	16654	11790
79.9561	14609	15202	18426	16577	16577	11756

## Sheet: Figure 2b
Figure 2b
40h administration					52h administration
Time after serum shock	DMSO	CORT 25 nM	CORT 25 nM + Gri 10 nM		Time after serum shock	DMSO	CORT 25 nM	CORT 25 nM + Gri 10 nM
12.0011	32764	30382	31884		12.0011	32995	29569	31429
12.1675	32273	30034	31705		12.1678	33166	30151	31659
12.3344	32033	29854	31411		12.3344	33298	30688	31568
12.5011	31368	29490	30888		12.5011	33102	30995	31595
12.6678	30769	28780	30517		12.6678	32982	31206	31684
12.8344	29944	28446	29896		12.8344	33008	31389	31577
13.0011	29304	27859	29340		13.0011	32777	31414	31326
13.1675	28219	27022	28892		13.1678	32204	31330	30775
13.3342	27480	26259	28044		13.3344	32003	31130	30431
13.5011	26250	25439	27173		13.5011	31241	30928	29890
13.6675	25318	24720	26247		13.6678	30677	30587	29334
13.8342	24280	23547	25202		13.8344	29737	30119	28576
14.0014	23298	22615	23975		14.0011	28857	29567	27810
14.1678	22260	21628	22913		14.1678	27784	28947	26889
14.3344	20958	20329	21873		14.3344	26524	27969	25984
14.5011	19738	19081	20761		14.5011	25569	27337	24897
14.6675	18314	17947	19400		14.6678	24400	26553	23914
14.8344	16915	16537	18015		14.8344	23100	25591	22590
15.0011	15635	15330	16664		15.0011	21671	24483	21434
15.1675	14053	13914	15158		15.1678	20333	23400	20017
15.3344	12768	12623	13571		15.3347	18824	22205	18710
15.5014	11286	11169	12193		15.5014	17346	20881	17284
15.6675	9734	9948	10726		15.6678	15759	19398	15807
15.8342	8306	8502	9168		15.8344	14210	18206	14258
16.0011	6946	7137	7628		16.0011	12571	16803	12828
16.1681	5399	5833	6194		16.1678	11221	15252	11511
16.3344	3955	4414	4747		16.3344	9700	13768	10047
16.5014	2503	2985	3145		16.5011	8108	12253	8589
16.6678	1036	1637	1580		16.6678	6503	10722	7166
16.8347	-472	227	241		16.8344	4983	9193	5684
17.0011	-1923	-1190	-1305		17.0011	3254	7733	4157
17.1678	-3393	-2609	-2698		17.1678	1703	6274	2682
17.3347	-4786	-3897	-4012		17.3347	135	4806	1256
17.5008	-6196	-5184	-5260		17.5011	-1333	3324	-182
17.6681	-7408	-6387	-6539		17.6678	-2762	1792	-1575
17.8344	-8681	-7611	-7771		17.8347	-4097	465	-2821
18.0014	-9825	-8631	-8970		18.0011	-5508	-834	-4046
18.1681	-10914	-9727	-10112		18.1681	-6816	-2137	-5402
18.3347	-12035	-10719	-11240		18.3344	-8133	-3361	-6737
18.5011	-13192	-11703	-12426		18.5011	-9244	-4662	-7929
18.6675	-14330	-12663	-13430		18.6678	-10567	-5892	-9112
18.8342	-15415	-13662	-14448		18.8344	-11701	-7172	-10217
19.0014	-16390	-14562	-15270		19.0011	-12750	-8401	-11209
19.1678	-17312	-15425	-16250		19.1678	-13740	-9598	-12118
19.3347	-17954	-16289	-17071		19.3344	-14788	-10673	-13162
19.5011	-18758	-17079	-17981		19.5014	-15602	-11702	-14018
19.6678	-19396	-17713	-18603		19.6678	-16484	-12786	-14952
19.8344	-20167	-18546	-19483		19.8344	-17393	-13722	-15757
20.0011	-20819	-19121	-20041		20.0011	-18157	-14545	-16590
20.1678	-21477	-19877	-20607		20.1678	-18924	-15388	-17284
20.3344	-21772	-20373	-21151		20.3344	-19561	-16181	-18053
20.5011	-22134	-21035	-21681		20.5011	-20227	-16818	-18599
20.6678	-22612	-21473	-22006		20.6678	-20803	-17460	-19313
20.8342	-23056	-21700	-22470		20.8347	-21302	-18024	-19782
21.0011	-23503	-22187	-22896		21.0011	-21754	-18691	-20318
21.1681	-23712	-22456	-23234		21.1678	-22113	-19191	-20783
21.3344	-24152	-22685	-23443		21.3344	-22593	-19733	-21209
21.5008	-24267	-22728	-23796		21.5014	-22797	-20238	-21580
21.6681	-24291	-22899	-24025		21.6681	-23324	-20501	-21887
21.8342	-24530	-23233	-24043		21.8344	-23623	-21021	-22047
22.0011	-24675	-23362	-24186		22.0011	-23867	-21361	-22180
22.1681	-24467	-23479	-24213		22.1678	-23973	-21666	-22391
22.3342	-24693	-23294	-24200		22.3347	-23876	-21895	-22817
22.5014	-24355	-23551	-23932		22.5014	-24183	-22092	-22948
22.6678	-24225	-23289	-23855		22.6678	-24159	-22259	-22859
22.8347	-24058	-23463	-23749		22.8344	-24182	-22417	-22934
23.0011	-23884	-23351	-23610		23.0011	-24193	-22528	-23171
23.1681	-23925	-23082	-23563		23.1678	-24109	-22605	-23093
23.3342	-23599	-22894	-23438		23.3344	-24010	-22616	-23002
23.5014	-23164	-22685	-23208		23.5011	-23898	-22562	-22880
23.6675	-23065	-22416	-22815		23.6678	-23711	-22552	-22714
23.8342	-22699	-22139	-22489		23.8344	-23473	-22456	-22501
24.0008	-22354	-21955	-22247		24.0011	-23200	-22331	-22203
24.1678	-21793	-21619	-21880		24.1678	-22834	-22183	-21960
24.3342	-21495	-21220	-21351		24.3344	-22581	-22004	-21515
24.5011	-21022	-20769	-20721		24.5014	-21949	-21822	-21242
24.6678	-20520	-20113	-20487		24.6681	-21630	-21617	-21242
24.8347	-19712	-19779	-19714		24.8344	-21501	-21370	-20912
25.0008	-19371	-19398	-18995		25.0011	-21101	-21117	-20512
25.1678	-18574	-18856	-18724		25.1681	-20352	-20794	-19911
25.3342	-18144	-18162	-18065		25.3344	-20120	-20463	-19749
25.5014	-17333	-17693	-17387		25.5014	-19233	-20127	-19249
25.6678	-16621	-17091	-16671		25.6678	-18882	-19728	-18734
25.8344	-15940	-16169	-16062		25.8344	-18225	-19291	-18155
26.0014	-15372	-15483	-15096		26.0011	-17497	-18803	-17620
26.1678	-14642	-14918	-14427		26.1678	-16752	-18285	-16801
26.3347	-13689	-13984	-13645		26.3347	-15936	-17518	-16413
26.5011	-13109	-13326	-12978		26.5011	-15432	-17221	-15728
26.6678	-12025	-12609	-11898		26.6678	-14708	-16692	-15131
26.8347	-11318	-11634	-11070		26.8344	-14036	-16155	-14181
27.0011	-10553	-10991	-10380		27.0011	-13277	-15582	-13633
27.1678	-9574	-10158	-9571		27.1678	-12506	-14944	-12938
27.3344	-8847	-9312	-8611		27.3344	-11784	-14271	-12172
27.5011	-8027	-8287	-7833		27.5011	-10949	-13569	-11327
27.6678	-6933	-7528	-6969		27.6678	-10073	-12658	-10529
27.8344	-6055	-6636	-5830		27.8347	-9057	-12080	-9580
28.0011	-5241	-5664	-4875		28.0014	-8038	-11310	-8612
28.1678	-4240	-4738	-3918		28.1678	-7208	-10532	-7821
28.3344	-3224	-3705	-3169		28.3344	-6298	-9704	-6913
28.5011	-2167	-2787	-2092		28.5014	-5129	-8918	-5758
28.6678	-1230	-1816	-1071		28.6681	-4154	-8115	-4918
28.8347	-244	-809	-124		28.8344	-3343	-7262	-3808
29.0014	742	204	970		29.0011	-2260	-6418	-2994
29.1681	1521	1079	2021		29.1678	-1254	-5530	-1959
29.3342	2374	2107	2837		29.3344	-294	-4558	-1062
29.5011	3379	3043	3800		29.5011	743	-3598	-7
29.6678	4312	3984	4660		29.6678	1781	-2515	881
29.8347	5102	4935	5526		29.8344	2825	-1633	1854
30.0011	6116	5924	6458		30.0011	3848	-632	2758
30.1678	7014	6822	7340		30.1678	4909	327	3736
30.3347	7813	7712	8212		30.3344	5885	1355	4698
30.5011	8592	8533	9153		30.5011	6822	2318	5747
30.6678	9368	9311	9934		30.6678	7676	3378	6746
30.8344	10106	10238	10695		30.8344	8597	4305	7699
31.0014	10952	10940	11508		31.0011	9623	5266	8634
31.1678	11703	11742	12249		31.1678	10406	6226	9441
31.3344	12450	12529	12971		31.3344	11407	7158	10294
31.5014	13145	13369	13763		31.5011	12351	8060	11064
31.6678	13918	13939	14511		31.6681	13089	8976	12050
31.8342	14405	14700	15073		31.8344	13760	9848	12757
32.0011	15001	15367	15752		32.0011	14594	10582	13583
32.1678	15544	16023	16319		32.1678	15220	11401	14329
32.3344	16070	16563	16655		32.3344	15785	12109	14943
32.5014	16355	16921	16978		32.5011	16379	12842	15504
32.6678	16851	17471	17403		32.6678	16788	13540	16048
32.8344	17029	17734	17650		32.8344	17295	14231	16721
33.0011	17365	18117	17795		33.0011	17774	14776	17288
33.1678	17525	18418	17974		33.1681	18043	15305	17635
33.3344	17624	18707	17972		33.3344	18437	15854	18023
33.5011	17572	18915	18119		33.5011	18764	16284	18376
33.6675	17737	19056	18191		33.6678	19002	16636	18764
33.8344	17677	19097	18116		33.8344	19175	17029	18831
34.0011	17892	19261	18249		34.0011	19438	17287	19099
34.1675	17814	19218	18332		34.1678	19600	17529	19231
34.3342	17749	19237	18246		34.3344	19590	17741	19186
34.5014	17712	19294	18133		34.5011	19741	17928	19301
34.6678	17564	19077	17982		34.6678	19676	18017	19311
34.8344	17411	19006	17813		34.8344	19453	18081	19092
35.0008	17131	18700	17545		35.0011	19351	18132	19059
35.1678	16998	18456	17124		35.1678	19037	18038	18806
35.3347	16535	18156	16983		35.3344	18737	17926	18641
35.5011	16302	17888	16607		35.5011	18510	17701	18518
35.6678	15832	17661	15996		35.6678	18195	17580	18264
35.8344	15486	17238	15678		35.8344	17893	17354	17910
36.0011	14990	16896	15324		36.0011	17463	17195	17468
36.1678	14717	16430	14887		36.1681	16904	16904	16999
36.3344	14124	15910	14215		36.3344	16569	16558	16470
36.5011	13597	15189	13756		36.5014	16021	16226	15996
36.6678	13205	14915	13141		36.6678	15475	15832	15564
36.8344	12662	14292	12461		36.8344	14942	15374	15032
37.0008	12059	13865	11700		37.0011	14251	14951	14320
37.1678	11464	13243	11139		37.1678	13632	14516	13848
37.3347	10676	12638	10436		37.3344	13082	14032	13272
37.5011	10196	12013	9749		37.5011	12488	13466	12600
37.6678	9582	11271	9173		37.6678	11799	12867	12016
37.8344	8918	10622	8364		37.8344	11233	12288	11391
38.0008	8150	9963	7595		38.0011	10378	11676	10618
38.1678	7605	9076	6985		38.1681	9635	11065	9958
38.3344	6781	8426	6282		38.3344	8875	10455	9160
38.5011	6168	7667	5464		38.5014	8135	9852	8439
38.6675	5327	6847	4760		38.6678	7487	9165	7743
38.8347	4726	5978	4093		38.8344	6836	8455	7192
39.0014	3977	5378	3325		39.0011	6044	7730	6465
39.1678	3330	4553	2626		39.1678	5243	7049	5693
39.3347	2489	3986	1968		39.3344	4515	6278	4900
39.5011	1952	3403	1416		39.5011	3686	5605	4181
39.6675	1407	3109	1129		39.6681	2922	4873	3376
39.8342	1074	1485	-166		39.8347	2308	4247	2752
40.0014	204				40.0011	1652	3501	2004
		-1288	-2260		40.1678	894	2819	1200
40.3342	-1138	-1927	-2968		40.3344	171	2157	393
40.5008	-1497	-1678	-2743		40.5011	-459	1501	-184
40.6678	-1265	-1333	-2453		40.6681	-1121	764	-877
40.8344	-1032	-1053	-2146		40.8347	-1875	74	-1497
41.0011	-941	-1076	-2065		41.0014	-2508	-572	-2166
41.1678	-867	-1644	-2348		41.1681	-3070	-1292	-2789
41.3344	-1199	-2349	-2828		41.3344	-3708	-1874	-3395
41.5008	-1605	-3294	-3385		41.5011	-4354	-2475	-4028
41.6678	-2043	-4388	-4038		41.6681	-4890	-2998	-4614
41.8344	-2608	-5261	-4543		41.8344	-5459	-3537	-5108
42.0011	-3222	-5997	-5053		42.0014	-6037	-4102	-5572
42.1675	-3775	-6714	-5460		42.1678	-6601	-4594	-6082
42.3344	-4204	-7229	-5843		42.3344	-7066	-5148	-6600
42.5011	-4654	-7695	-6241		42.5011	-7585	-5660	-7135
42.6678	-4951	-8229	-6572		42.6681	-7959	-6156	-7613
42.8347	-5074	-8858	-6823		42.8347	-8378	-6640	-8150
43.0014	-5429	-9281	-7046		43.0011	-8863	-7137	-8497
43.1678	-5715	-9876	-7385		43.1681	-9249	-7525	-8839
43.3344	-5955	-10452	-7640		43.3344	-9672	-7980	-9215
43.5014	-6230	-10940	-7951		43.5011	-10011	-8348	-9597
43.6678	-6552	-11402	-8187		43.6678	-10401	-8664	-9952
43.8344	-6694	-11853	-8419		43.8347	-10597	-8969	-10283
44.0011	-6987	-12267	-8793		44.0011	-11025	-9245	-10625
44.1681	-7175	-12633	-9066		44.1678	-11254	-9465	-10902
44.3344	-7503	-13082	-9288		44.3344	-11593	-9730	-11039
44.5011	-7727	-13383	-9517		44.5011	-11826	-9975	-11322
44.6681	-7816	-13816	-9652		44.6681	-12002	-10185	-11456
44.8347	-7993	-14110	-9760		44.8347	-12212	-10389	-11761
45.0011	-8199	-14520	-9946		45.0011	-12530	-10605	-11921
45.1678	-8371	-14856	-10091		45.1678	-12613	-10758	-12016
45.3344	-8466	-15147	-10317		45.3344	-12779	-10923	-12178
45.5011	-8529	-15297	-10357		45.5011	-12881	-11091	-12175
45.6678	-8494	-15616	-10486		45.6678	-12926	-11209	-12434
45.8347	-8603	-15702	-10616		45.8347	-12840	-11287	-12516
46.0011	-8726	-15959	-10689		46.0011	-13012	-11333	-12586
46.1678	-8613	-15921	-10888		46.1678	-13037	-11398	-12607
46.3344	-8694	-16005	-10937		46.3347	-12907	-11422	-12446
46.5011	-8846	-16235	-10949		46.5011	-12958	-11468	-12483
46.6678	-8867	-16165	-10955		46.6678	-13005	-11500	-12526
46.8344	-8862	-16291	-10838		46.8347	-12807	-11516	-12307
47.0011	-8725	-16162	-10837		47.0011	-12797	-11482	-12333
47.1678	-8776	-16273	-10691		47.1681	-12651	-11433	-12213
47.3342	-8682	-16045	-10629		47.3347	-12573	-11358	-12171
47.5014	-8486	-15920	-10510		47.5011	-12609	-11289	-12164
47.6681	-8405	-15917	-10286		47.6678	-12493	-11223	-12185
47.8344	-8421	-15736	-10309		47.8344	-12378	-11144	-12114
48.0011	-8295	-15499	-10048		48.0011	-12272	-11042	-11976
48.1678	-8252	-15279	-10046		48.1678	-12120	-10925	-11793
48.3344	-8172	-14951	-9889		48.3344	-11975	-10766	-11467
48.5014	-7968	-14732	-9719		48.5014	-11792	-10600	-11276
48.6678	-8025	-14368	-9479		48.6678	-11591	-10406	-11017
48.8344	-7916	-13995	-9261		48.8344	-11348	-10223	-10939
49.0011	-7642	-13614	-9019		49.0011	-11099	-9970	-10682
49.1678	-7584	-13021	-8706		49.1678	-10751	-9727	-10439
49.3344	-7373	-12575	-8413		49.3344	-10605	-9476	-10158
49.5011	-7129	-12140	-8132		49.5011	-10293	-9153	-9899
49.6678	-6895	-11618	-7948		49.6678	-10026	-8947	-9588
49.8344	-6647	-11024	-7541		49.8344	-9806	-8762	-9286
50.0011	-6293	-10500	-7192		50.0014	-9522	-8505	-9002
50.1678	-6156	-9819	-6907		50.1678	-9276	-8255	-8788
50.3347	-5822	-9119	-6628		50.3347	-8893	-7979	-8413
50.5011	-5656	-8451	-6289		50.5011	-8646	-7681	-8246
50.6678	-5342	-7629	-5909		50.6678	-8262	-7382	-7843
50.8344	-5151	-6924	-5540		50.8344	-7935	-7086	-7478
51.0011	-4845	-6219	-5177		51.0011	-7564	-6717	-7184
51.1678	-4591	-5497	-4852		51.1678	-7145	-6409	-6795
51.3344	-4262	-4666	-4356		51.3344	-6749	-6117	-6444
51.5011	-3995	-4104	-3950		51.5014	-6287	-5771	-6045
51.6681	-3715	-3385	-3544		51.6678	-5916	-5540	-5786
51.8344	-3414	-2689	-3127		51.8344	-5635	-5465	-5577
52.0014	-3105	-1929	-2688		52.0011	-5458	-5288	-5334
52.1678	-2838	-1144	-2365		52.1678	-5122
52.3344	-2540	-354	-1987
52.5011	-2245	427	-1514		52.5011	-4743	-4568	-4343
52.6678	-2018	1154	-1059		52.6678	-3921	-3751	-3489
52.8344	-1742	1719	-632		52.8344	-3261	-3225	-2890
53.0011	-1380	2343	-191		53.0011	-2273	-2292	-1744
53.1678	-1020	3016	278		53.1681	-1191	-1574	-883
53.3347	-613	3650	679		53.3344	-32	-814	106
53.5014	-197	4311	976		53.5011	719	-436	644
53.6678	119	4987	1399		53.6678	1264	-227	1055
53.8347	422	5696	1858		53.8347	1601	-90	1337
54.0011	724	6353	2272		54.0014	2102	45	1628
54.1678	1067	6999	2729		54.1678	2640	274	2011
54.3344	1367	7684	3272		54.3347	3047	535	2454
54.5011	1698	8232	3741		54.5011	3676	798	2945
54.6678	2052	8819	4219		54.6678	4365	1075	3414
54.8344	2355	9447	4551		54.8344	4846	1403	3980
55.0014	2663	9939	5031		55.0014	5319	1600	4487
55.1678	2929	10487	5476		55.1678	5927	1871	5039
55.3344	3218	10987	5903		55.3344	6468	2155	5511
55.5011	3502	11421	6242		55.5014	6843	2480	5976
55.6678	3722	11870	6681		55.6678	7440	2690	6388
55.8347	3952	12118	6907		55.8344	7879	2888	6623
56.0011	4201	12457	7174		56.0011	8314	3013	6943
56.1678	4404	12655	7474		56.1681	8490	3131	7141
56.3344	4571	13003	7827		56.3344	8928	3149	7460
56.5011	4754	13351	8091		56.5014	9131	3286	7561
56.6678	4947	13556	8277		56.6678	9484	3406	7898
56.8347	5133	13924	8508		56.8344	9653	3508	8064
57.0011	5333	14086	8821		57.0011	9968	3547	8279
57.1678	5530	14322	8940		57.1681	10119	3610	8335
57.3344	5694	14478	9080		57.3344	10483	3575	8532
57.5011	5832	14623	9375		57.5011	10699	3567	8587
57.6681	5856	14726	9567		57.6678	10929	3528	8608
57.8344	5941	15013	9637		57.8344	11055	3468	8611
58.0011	5927	15031	9818		58.0011	11206	3462	8652
58.1681	5952	15284	9948		58.1678	11199	3445	8738
58.3344	6013	15243	9943		58.3347	11333	3400	8825
58.5011	6058	15332	10079		58.5014	11286	3358	8822
58.6678	6069	15313	10044		58.6678	11313	3315	8929
58.8347	6075	15419	10097		58.8344	11329	3201	8837
59.0011	6171	15366	10177		59.0014	11218	3089	8684
59.1681	6185	15127	10106		59.1678	11239	3015	8661
59.3344	6211	15050	10102		59.3344	11181	2957	8609
59.5011	6318	14976	10025		59.5011	11169	2895	8457
59.6678	6330	15012	9924		59.6678	11091	2812	8490
59.8344	6295	14818	9826		59.8344	11079	2708	8430
60.0014	6219	14802	9583		60.0011	11015	2585	8342
60.1678	6153	14745	9450		60.1678	10912	2441	8154
60.3344	6083	14666	9406		60.3344	10746	2330	8005
60.5014	5976	14454	9222		60.5014	10567	2234	7835
60.6678	5892	14351	9005		60.6678	10373	2145	7652
60.8344	5765	13918	8863		60.8344	10184	2069	7429
61.0011	5681	13626	8671		61.0011	9780	2002	7288
61.1678	5641	13368	8368		61.1681	9457	1905	7180
61.3344	5523	13246	8188		61.3344	9239	1801	7035
61.5011	5482	12821	7852		61.5014	8890	1584	6889
61.6678	5319	12495	7563		61.6681	8513	1591	6726
61.8344	5156	12145	7327		61.8347	8245	1504	6528
62.0011	4974	11828	7095		62.0014	8073	1421	6357
62.1678	4698	11384	6820		62.1678	7752	1341	6100
62.3344	4484	11088	6483		62.3344	7322	1268	5841
62.5011	4367	10669	6129		62.5011	7041	1244	5657
62.6678	4211	10215	5763		62.6678	6675	1206	5459
62.8344	3992	9671	5459		62.8344	6246	1208	5163
63.0011	3785	9179	5097		63.0011	5850	1239	4898
63.1678	3594	8593	4859		63.1678	5512	1286	4661
63.3347	3356	8214	4508		63.3344	5177	1303	4442
63.5011	3085	7568	4107		63.5011	4864	1362	4083
63.6678	2878	7276	3744		63.6678	4509	1391	3821
63.8344	2624	6748	3369		63.8344	4131	1399	3553
64.0011	2350	6241	2986		64.0011	3810	1411	3250
64.1678	2073	5440	2633		64.1678	3477	1477	2924
64.3344	1811	4835	2280		64.3344	2982	1643	2629
64.5011	1561	4110	1857		64.5011	2649	1836	2400
64.6678	1319	3471	1469		64.6678	2237	1929	2164
64.8344	1050	2692	1065		64.8344	1777	2019	1979
65.0011	801	2021	640		65.0011	1301	2066	1744
65.1678	596	1395	160		65.1678	939	2122	1522
65.3344	295	732	-279		65.3347	601	2240	1291
65.5011	61	97	-606		65.5011	240	2367	1088
65.6678	-120	-501	-974		65.6678	-172	2494	832
65.8344	-368	-1252	-1349		65.8344	-522	2627	544
66.0011	-595	-1884	-1646		66.0011	-837	2741	295
66.1678	-726	-2575	-1974		66.1678	-1153	2827	-15
66.3344	-881	-3247	-2347		66.3344	-1505	2926	-287
66.5011	-1088	-3863	-2692		66.5014	-1733	3063	-562
66.6678	-1267	-4411	-3021		66.6678	-2103	3198	-839
66.8344	-1494	-5167	-3299		66.8344	-2411	3352	-1025
67.0011	-1716	-5750	-3613		67.0011	-2769	3476	-1244
67.1678	-1907	-6316	-3863		67.1678	-3082	3608	-1523
67.3344	-2066	-6872	-4183		67.3344	-3429	3750	-1714
67.5011	-2192	-7536	-4449		67.5014	-3709	3907	-1818
67.6681	-2286	-8039	-4713		67.6678	-4089	4083	-2080
67.8344	-2524	-8571	-4857		67.8344	-4358	4255	-2191
68.0011	-2711	-9137	-5112		68.0011	-4689	4421	-2250
68.1678	-2873	-9578	-5294		68.1681	-4945	4550	-2394
68.3344	-2993	-10042	-5582		68.3344	-5179	4655	-2572
68.5011	-3164	-10464	-5836		68.5014	-5340	4727	-2683
68.6678	-3261	-10972	-6039		68.6678	-5508	4807	-2842
68.8347	-3365	-11429	-6390		68.8347	-5608	4887	-2928
69.0011	-3529	-11761	-6576		69.0014	-5753	4995	-3128
69.1678	-3707	-12152	-6723		69.1678	-5986	5117	-3250
69.3344	-3761	-12453	-6765		69.3344	-6171	5276	-3362
69.5011	-3836	-12884	-6939		69.5011	-6416	5433	-3528
69.6678	-3912	-13081	-7031		69.6678	-6558	5629	-3633
69.8344	-3936	-13532	-7097		69.8344	-6703	5814	-3705
70.0014	-3896	-13677	-7208		70.0011	-6835	5977	-3717
70.1678	-4033	-14149	-7312		70.1681	-6898	6102	-3812
70.3344	-4100	-14278	-7331		70.3347	-7045	6231	-3863
70.5011	-4181	-14441	-7522		70.5011	-7136	6331	-3909
70.6678	-4254	-14586	-7530		70.6681	-7134	6415	-3948
70.8344	-4339	-14802	-7713		70.8344	-7260	6506	-3976
71.0011	-4369	-14924	-7798		71.0011	-7359	6591	-4015
71.1681	-4387	-15056	-7856		71.1678	-7380	6678	-3975
71.3344	-4443	-15364	-7833		71.3344	-7436	6753	-4041
71.5011	-4503	-15500	-7905		71.5011	-7446	6787	-4058
71.6678	-4555	-15500	-7932		71.6681	-7346	6823	-4001
71.8344	-4580	-15540	-7955		71.8344	-7393	6797	-3984
72.0011	-4647	-15533	-7873		72.0011	-7364	6755	-3941
72.1681	-4579	-15532	-7882		72.1678	-7348	6679	-3917
72.3344	-4619	-15544	-7937		72.3344	-7332	6611	-3976
72.5011	-4567	-15467	-7912		72.5014	-7319	6531	-3988
72.6678	-4499	-15560	-7863		72.6678	-7305	6519	-4002
72.8347	-4443	-15370	-7815		72.8344	-7269	6510	-3946
73.0014	-4442	-15295	-7706		73.0014	-7102	6490	-4004
73.1678	-4497	-15204	-7607		73.1678	-7091	6371	-3965
73.3347	-4479	-15202	-7610		73.3344	-7002	6273	-3920
73.5011	-4548	-14887	-7389		73.5011	-6909	6158	-3874
73.6678	-4495	-14692	-7247		73.6678	-6797	6044	-3830
73.8344	-4441	-14463	-7091		73.8347	-6709	5882	-3769
74.0011	-4339	-14170	-7005		74.0014	-6579	5826	-3645
74.1681	-4163	-13917	-6823		74.1678	-6444	5751	-3575
74.3347	-4061	-13745	-6685		74.3347	-6229	5628	-3491
74.5011	-4009	-13376	-6526		74.5011	-6099	5466	-3465
74.6678	-3867	-12916	-6289		74.6678	-5944	5332	-3358
74.8344	-3815	-12524	-6048		74.8344	-5856	5162	-3248
75.0011	-3752	-12061	-5829		75.0014	-5562	4999	-3131
75.1678	-3642	-11463	-5634		75.1678	-5360	4814	-2967
75.3344	-3529	-11071	-5453		75.3344	-5167	4632	-2880
75.5011	-3403	-10551	-5273		75.5011	-4901	4383	-2726
75.6678	-3238	-10085	-5105		75.6678	-4622	4109	-2559
75.8344	-3065	-9540	-4878		75.8344	-4401	3773	-2408
76.0011	-2909	-8968	-4572		76.0011	-4187	3475	-2246
76.1678	-2734	-8349	-4242		76.1678	-3989	3209	-2112
76.3344	-2566	-7757	-3967		76.3347	-3645	2903	-1987
76.5011	-2434	-7150	-3635		76.5011	-3345	2535	-1917
76.6678	-2284	-6571	-3351		76.6678	-3077	2303	-1755
76.8344	-2105	-5949	-2974		76.8344	-2834	1926	-1690
77.0011	-1945	-5308	-2624		77.0011	-2556	1543	-1582
77.1678	-1805	-4676	-2340		77.1678	-2339	1139	-1473
77.3344	-1609	-4050	-2002		77.3344	-2151	774	-1392
77.5011	-1443	-3293	-1716		77.5011	-1924	414	-1280
77.6678	-1291	-2676	-1490		77.6678	-1685	82	-1130
77.8344	-1095	-1945	-1264		77.8344	-1373	-257	-986
78.0011	-902	-1342	-1005		78.0011	-1142	-490	-806
78.1678	-781	-632	-722		78.1678	-851	-794	-646
78.3344	-636	-16	-426		78.3344	-596	-1104	-531
78.5011	-466	696	-110		78.5014	-300	-1502	-435
78.6678	-329	1325	239		78.6678	-71	-1889	-300
78.8344	-154	2067	577		78.8344	202	-2225	-218
79.0011	64	2638	963		79.0011	482	-2613	-114
79.1678	254	3289	1356		79.1681	767	-2998	37
79.3344	375	3901	1692		79.3347	955	-3309	219
79.5011	491	4546	1952		79.5011	1244	-3676	373
79.6678	565	5079	2233		79.6681	1474	-4091	550
79.8344	687	5688	2526		79.8344	1697	-4452	668
80.0011	826	6325	2717		80.0014	1923	-4868	782
80.1678	977	6884	2916		80.1678	2310	-5201	842
80.3344	1106	7343	3186		80.3344	2616	-5494	885
80.5014	1278	7912	3359		80.5011	2877	-5789	941
80.6678	1426	8528	3550		80.6678	3146	-6005	1020
80.8344	1534	8964	3744		80.8344	3356	-6200	1060
81.0011	1639	9353	3916		81.0011	3484	-6474	1127
81.1678	1765	9778	4146		81.1678	3578	-6775	1205
81.3344	1850	10092	4410		81.3344	3747	-7026	1295
81.5011	1931	10466	4572		81.5011	3947	-7280	1378
81.6678	2052	10788	4730		81.6678	4139	-7552	1461
81.8344	2182	11257	4996		81.8347	4283	-7700	1521
82.0011	2280	11726	5153		82.0014	4517	-7896	1595
82.1678	2430	11996	5415		82.1681	4709	-8130	1637
82.3344	2516	12468	5656		82.3344	4829	-8344	1711
82.5011	2632	12760	5845		82.5011	4934	-8512	1792
82.6678	2770	13078	6013		82.6678	5056	-8674	1856
82.8344	2921	13259	6094		82.8347	5119	-8837	1889
83.0011	3041	13532	6170		83.0011	5240	-8916	1934
83.1678	3167	13849	6306		83.1681	5290	-9003	1935
83.3344	3273	14190	6395		83.3344	5447	-9068	1919
83.5011	3412	14264	6550		83.5011	5491	-9172	1919
83.6678	3527	14443	6663		83.6678	5592	-9251	1932
83.8347	3612	14715	6785		83.8344	5676	-9315	1950
84.0011	3742	14792	6842		84.0011	5696	-9362	1964
84.1681	3798	14879	6854		84.1678	5764	-9389	2017
84.3344	3789	14824	6826		84.3344	5787	-9370	2043
84.5011	3778	14931	6852		84.5011	5812	-9344	2066
84.6678	3768	14856	6753		84.6678	5846	-9320	2074
84.8344	3737	14763	6686		84.8344	5865	-9277	2084
85.0011	3687	14537	6527		85.0011	5885	-9234	2049
85.1678	3647	14452	6480		85.1678	5905	-9171	2051
85.3344	3590	14158	6357		85.3344	5874	-9101	1983
85.5011	3542	14027	6280		85.5011	5806	-9026	1927
85.6678	3503	13819	6184		85.6678	5764	-8953	1853
85.8344	3465	13445	6110		85.8344	5627	-8880	1802
86.0011	3412	13127	5957		86.0011	5503	-8733	1735
86.1678	3393	12773	5824		86.1678	5329	-8587	1701
86.3347	3357	12441	5682		86.3344	5240	-8382	1686
86.5011	3332	12104	5542		86.5014	5080	-8184	1695
86.6681	3253	11916	5405		86.6681	4978	-7940	1721
86.8344	3269	11509	5261		86.8344	4811	-7691	1732
87.0011	3149	11037	5100		87.0011	4674	-7531	1730
87.1678	3039	10576	4904		87.1681	4534	-7344	1697
87.3344	2928	10138	4698		87.3344	4384	-7134	1621
87.5011	2821	9525	4453		87.5011	4243	-6806	1534
87.6678	2661	9177	4214		87.6681	4067	-6528	1433
87.8344	2567	8762	3960		87.8347	3938	-6188	1319
88.0011	2471	8276	3648		88.0011	3809	-5837	1192
88.1678	2361	7769	3380		88.1678	3642	-5483	1138
88.3344	2231	7256	3173		88.3347	3496	-5160	1068
88.5011	2152	6602	2889		88.5014	3300	-4790	1008
88.6678	2082	5976	2662		88.6681	3095	-4541	966
88.8344	1927	5437	2455		88.8347	2908	-4139	906
89.0011	1789	4874	2199		89.0014	2731	-3759	808
89.1678	1693	4205	1956		89.1681	2527	-3412	732
89.3344	1527	3638	1731		89.3344	2341	-2977	646
89.5011	1323	2958	1518		89.5014	2124	-2575	584
89.6678	1184	2375	1276		89.6678	1901	-2207	556
89.8344	1023	1719	1013		89.8347	1641	-1806	467
90.0011	852	1191	796		90.0011	1382	-1458	383
90.1678	700	673	507		90.1678	1184	-1060	302
90.3344	572	113	229		90.3344	1014	-627	215
90.5011	468	-424	-134		90.5014	867	-240	111
90.6678	316	-991	-387		90.6678	661	104	57
90.8344	112	-1555	-638		90.8344	457	491	-4
91.0011	-53	-2165	-827		91.0011	235	837	-101
91.1678	-222	-2773	-1069		91.1681	19	1243	-190
91.3344	-394	-3371	-1221		91.3344	-163	1622	-263
91.5011	-501	-3940	-1424		91.5011	-326	2072	-328
91.6678	-558	-4416	-1645		91.6678	-520	2458	-414
91.8344	-645	-4995	-1888		91.8344	-733	2786	-499
92.0011	-734	-5396	-2130		92.0014	-940	3097	-587
92.1678	-865	-5750	-2384		92.1678	-1189	3453	-677
92.3347	-1004	-6189	-2576		92.3344	-1396	3750	-742
92.5011	-1186	-6824	-2797		92.5011	-1575	4094	-865
92.6678	-1301	-7258	-3007		92.6678	-1717	4445	-962
92.8347	-1431	-7714	-3127		92.8344	-1886	4781	-1045
93.0011	-1531	-8316	-3247		93.0011	-2036	5051	-1131
93.1678	-1652	-8683	-3472		93.1678	-2213	5326	-1214
93.3344	-1737	-9003	-3622		93.3344	-2346	5590	-1224
93.5011	-1840	-9329	-3802		93.5011	-2471	5840	-1228
93.6678	-1911	-9632	-3994		93.6681	-2522	6064	-1254
93.8344	-2027	-9920	-4187		93.8347	-2696	6318	-1288
94.0014	-2089	-10250	-4315		94.0014	-2791	6595	-1347
94.1678	-2199	-10333	-4416		94.1678	-2891	6771	-1397
94.3344	-2269	-10644	-4506		94.3344	-2995	7036	-1465
94.5011	-2341	-10876	-4564		94.5011	-3147	7220	-1549
94.6678	-2365	-10988	-4568		94.6681	-3201	7355	-1614
94.8344	-2371	-11253	-4578		94.8347	-3381	7440	-1680
95.0011	-2352	-11487	-4592		95.0011	-3546	7610	-1730
95.1678	-2333	-11583	-4675		95.1678	-3680	7735	-1768
95.3344	-2311	-11817	-4721		95.3344	-3787	7867	-1759
95.5011	-2291	-11852	-4760		95.5014	-3855	7956	-1737
95.6678	-2297	-12016	-4822		95.6678	-3958	7995	-1716
95.8344	-2291	-12201	-4888		95.8344	-4027	8103	-1707
96.0011	-2331	-12207	-4940		96.0014	-4059	8142	-1699
96.1678	-2379	-12368	-4977		96.1678	-4172	8171	-1704
96.3344	-2427	-12429	-4967		96.3344	-4226	8204	-1736
96.5011	-2459	-12454	-5018		96.5011	-4223	8232	-1796
96.6678	-2529	-12402	-4955		96.6678	-4253	8255	-1829
96.8344	-2511	-12341	-4972		96.8344	-4247	8246	-1870
97.0014	-2443	-12177	-4959		97.0011	-4278	8225	-1928
97.1678	-2433	-12192	-4896		97.1678	-4294	8142	-2008
97.3344	-2397	-12000	-4899		97.3347	-4265	8029	-2044
97.5011	-2318	-11933	-4824		97.5014	-4276	7903	-2062
97.6678	-2313	-11874	-4769		97.6678	-4303	7739	-2053
97.8344	-2308	-11632	-4729		97.8347	-4229	7570	-2025
98.0011	-2285	-11498	-4662		98.0014	-4185	7433	-1960
98.1678	-2278	-11334	-4595		98.1681	-4142	7303	-1895
98.3344	-2278	-11151	-4561		98.3344	-4077	7159	-1878
98.5011	-2270	-10916	-4484		98.5014	-4018	6979	-1856
98.6678	-2248	-10684	-4432		98.6681	-3944	6811	-1786
98.8344	-2229	-10425	-4353		98.8347	-3841	6613	-1759
99.0011	-2194	-10121	-4265		99.0014	-3737	6471	-1704
99.1678	-2147	-9744	-4140		99.1681	-3715	6289	-1612
99.3344	-2104	-9476	-4006		99.3347	-3611	6133	-1535
99.5011	-2067	-9177	-3870		99.5011	-3588	5885	-1510
99.6678	-2030	-8818	-3699		99.6678	-3503	5568	-1440
99.8344	-1982	-8455	-3457		99.8347	-3501	5297	-1379
100.001	-1928	-8142	-3290		100.001	-3438	4960	-1343
100.168	-1875	-7711	-3130		100.168	-3322	4580	-1300
100.334	-1823	-7276	-2964		100.335	-3253	4289	-1268
100.501	-1783	-6853	-2807		100.501	-3156	4018	-1244
100.668	-1753	-6453	-2687		100.668	-3068	3738	-1228
100.834	-1724	-6046	-2552		100.835	-3008	3492	-1196
101.001	-1697	-5594	-2400		101.001	-2927	3248	-1151
101.168	-1641	-5071	-2297		101.168	-2796	2886	-1110
101.334	-1578	-4581	-2162		101.335	-2641	2493	-1073
101.501	-1517	-4097	-1976		101.501	-2501	2105	-971
101.668	-1440	-3518	-1814		101.668	-2283	1694	-862
101.834	-1305	-2955	-1629		101.834	-2094	1411	-768
102.001	-1169	-2429	-1405		102.001	-1934	1205	-686
102.168	-1058	-1908	-1227		102.168	-1791	992	-593
102.334	-917	-1329	-1047		102.335	-1612	641	-572
102.501	-782	-914	-839		102.501	-1533	315	-515
102.668	-706	-441	-672		102.668	-1455	-78	-431
102.834	-638	1	-420		102.834	-1314	-465	-348
103.001	-571	411	-182		103.001	-1152	-899	-237
103.168	-517	861	1		103.168	-1023	-1165	-131
103.334	-473	1443	218		103.335	-886	-1469	-60
103.501	-373	2014	490		103.501	-714	-1764	-6
103.668	-288	2595	695		103.668	-567	-2096	48
103.834	-177	3141	930		103.835	-460	-2366	69
104.001	-50	3544	1184		104.001	-292	-2706	89
104.168	93	4031	1373		104.168	-49	-2996	224
104.334	191	4483	1513		104.335	172	-3252	337
104.501	297	4835	1592		104.501	358	-3488	452
104.668	377	5288	1698		104.668	540	-3738	569
104.834	448	5843	1841		104.834	674	-3924	673
105.001	513	6176	2002		105.001	790	-4136	666
105.168	592	6555	2175		105.168	873	-4376	657
105.334	692	6969	2343		105.334	988	-4578	677
105.501	850	7186	2563		105.501	1099	-4770	796
105.668	990	7589	2743		105.668	1210	-4975	905
105.834	1101	8007	2898		105.835	1286	-5158	1025
106.001	1184	8361	3041		106.001	1363	-5340	1144
106.168	1230	8692	3207		106.168	1505	-5462	1265
106.334	1261	9060	3292		106.334	1650	-5664	1299

## Sheet: Figure 3a
Figure 3a
ZT	Serum corticosterone
4	5.482	59.3067	12.1667	20.9633
8	26.4167	28.46	30.2067	39.32
12	80.5267	60.9567	53.5533	29.06
16	48.7533	62.5167	31.3833	40.8833
20	26.1433	44.1	21.5767	35.89
24	16.7867	35.0067	14.5933	15.0133

## Sheet: Figure 3c
Figure 3c
Liver												Bladder
	Bmal1												Bmal1
ZT	CORT					vehicle						ZT	CORT					vehicle
4	0.984799	0.680291	0.690376	1.33418	1.31405	0.739415	1.02974	0.971021	1.1898	1.74933		4	0.115624	0.40565	0.353687	0.140892	0.184445	0.584003	0.979338	0.620722	0.440852	0.716867
8	0.358453	0.200618	0.341587	0.245734	0.867934	0.059412	0.067817	0.203799	0.505524	0.400251		8	0.300686	0.25412	0.23944	0.229249	0.319707	0.179898	0.183676	0.207337	0.237715	0.124322
12	0.368971	0.214932	0.213437	0.065685	0.060004	0.031198	0.031056	0.037099	0.038787	0.028639		12	0.505028	0.265666	0.480031	0.277048	0.122318	0.131128	0.09132	0.162815	0.084887	0.079812
16	0.169563	0.153956	0.367648	0.126429	0.166838	0.377092	0.310831	0.199561	0.101586	0.223805		16	0.477626	0.458333	1.1078	0.42056	0.383555	0.235596	0.333806	0.287572	0.180489	0.187048
20	0.763726	0.524116	0.69245	0.891271	0.67758	0.894235	0.871992	0.755267	1.13516	0.551462		20	1.01918	0.733445	0.873936	0.467877	0.488311	0.770277	0.62941	0.625092	0.487633	0.460645
24	0.859749	0.546038	0.832033	1.3682	0.980454	1.32362	1.05337	1.32317	0.40912	1.33387		24	0.236302	0.234767	0.694128	0.267908	0.624658	1.10938	1.12007	0.929323	0.815857	0.703865
	Per2												Per2
ZT	CORT					vehicle						ZT	CORT					vehicle
4	0.145917	0.065888	0.069971	0.078404	0.062086	0.053373	0.119892	0.059352	0.07784	0.079615		4	0.550031	0.212733	0.381744	0.485745	0.3696	0.082271	0.103371	0.110971	0.109451	0.101552
8	0.402981	0.379646	0.255189	0.13939	0.063605	0.589541	0.516631	0.214723	0.105267	0.078387		8	0.494192	0.289536	0.360977	0.290305	0.134313	0.228483	0.297439	0.272559	0.147255	0.182766
12	0.362987	0.172544	0.743529	0.291689	0.301543	0.814671	0.724181	0.822694	0.293015	0.249713		12	0.242217	0.285395	0.452011	0.214142	0.27902	0.416729	0.360238	0.810118	0.39162	0.286465
16	1.24536	1.09716	1.18389	0.766742	0.716914	1.64536	1.03729	0.956063	0.732357	0.83809		16	0.430641	0.428927	0.275057	0.348829	0.462226	0.625942	0.369658	0.61011	0.431299	0.477132
20	0.613034	0.280156	0.540083	0.620454	0.594983	0.941562	0.870456	0.718587	0.862741	0.557747		20	0.104049	0.13973	0.168779	0.153323	0.230021	0.259665	0.28705	0.232691	0.244251	0.21647
24	0.40345	0.170973	0.296102	0.398859	0.388491	0.240179	0.229734	0.120319	0.045546	0.220593		24	0.25664	0.269198	0.280951	0.176119	0.188797	0.067974	0.13585	0.092472	0.101353	0.093111
	Rev-erbα												Rev-erbα
ZT	CORT					vehicle						ZT	CORT					vehicle
4	0.786734	0.499547	0.442042	0.391384	0.224967	0.402018	1.03247	0.383405	0.387187	0.132492		4	1.97354	1.20513	1.35596	0.67858	0.701883	1.29128	1.3438	1.24326	1.19432	0.799365
8	0.879584	0.933205	0.834449	1.08994	0.570832	0.911314	0.534021	1.10827	1.38596	1.3395		8	0.706375	0.943236	1.44994	0.467012	0.73579	2.16625	1.5383	2.01338	1.2483	1.9922
12	1.61711	1.38773	0.141209	1.42632	1.27177	0.570455	0.697885	0.402129	1.87291	1.22975		12	0.326235	0.339653	0.257324	0.294645	1.29401	0.785233	0.729225	1.03028	1.08904	0.976029
16	0.153949	0.228671	0.14598	0.408232	0.359924	0.228253	0.158909	0.172446	0.344167	0.181193		16	0.452378	0.382241	0.151146	0.30793	0.253807	0.470816	0.338556	0.543988	0.44693	0.273581
20	0.149514	0.089264	0.076574	0.058913	0.135009	0.026197	0.023793	0.10361	0.044258	0.034816		20	0.835647	1.04973	1.34602	0.268989	0.769647	0.113175	0.083954	0.095734	0.114785	0.124228
24	0.131563	0.076335	0.087744	0.116567	0.028016	0.059087	0.021125	0.031494	0.008309	0.02055		24	1.51095	1.48464	1.39119	0.555921	0.364622	0.278567	0.108041	0.142264	0.404255	0.245663

## Sheet: Figure 4b
Figure 4b
Liver												Bladder
	Bmal1												Bmal1
ZT	ADx					Sham						ZT	ADx					Sham
4	1.2615	1.18276	0.790148	0.748013	0.738021	0.886225	1.28091	0.63223	0.736595	0.35594		4	1.23093	0.459863	0.857261	0.634924	0.755277	0.760768	0.618715	0.56366	0.886976	0.63223
8	0.237866	0.090835	0.076742	0.048365	0.225153	0.066911	0.136944	0.107165	0.060612	0.047546		8	0.239145	0.26724	0.103084	0.113593	0.229615	0.211189	0.16794	0.131376	0.124966	0.200509
12	0.040244	0.04561	0.029178	0.034848	0.032724	0.054887	0.02787	0.052562	0.031425	0.260252		12	0.292004	0.097509	0.086285	0.160491	0.145093	0.160331	0.216285	0.118038	0.089746	0.157593
16	0.153504	0.279384	0.107126	0.123224	0.30991	0.188448	0.227437	0.183662	0.250819	0.232546		16	0.358678	0.314185	0.348177	0.373417	0.39591	0.677655	0.372122	0.226764	0.187086	0.284229
20	0.965872	0.863986	0.52663	0.564685	0.505526	0.862296	1.17459	0.737826	0.849856	0.713323		20	0.77241	0.85292	0.767311	0.692251	0.653582	1.08399	1.20312	0.756606	0.697717	0.753049
24	0.775933	0.855559	0.88948	1.00148	0.608015	1.08034	1.17544	1.07694	0.93584	0.7935		24	1.17663	0.703603	0.668427	0.887306	0.694953	0.823506	0.967059	1.4814	0.9814	1.07263
	Per2												Per2
ZT	ADx					Sham						ZT	ADx					Sham
4	0.044518	0.052159	0.070666	0.090969	0.054869	0.066668	0.058462	0.060155	0.090365	0.050142		4	0.245994	0.421341	0.170557	0.127736	0.250329	0.571039	0.588399	0.136048	0.20455	0.191571
8	0.318567	0.612116	0.195613	0.351528	0.137208	0.264312	0.204065	0.1209	0.350582	0.913942		8	1.57117	0.750457	0.441703	0.667243	0.458266	1.36902	0.860113	0.383192	0.447364	0.475449
12	2.05609	1.62722	0.61168	1.08328	0.507174	0.405633	0.784384	0.621561	0.721637	0.87144		12	0.650565	0.875238	0.692191	0.865677	0.728673	1.33794	2.25516	0.539755	0.651406	0.88932
16	1.06708	2.46737	1.14991	1.77626	0.535452	0.797119	1.08942	0.959464	1.41091	0.854951		16	1.15549	1.4323	0.691397	0.520002	0.753404	2.29075	1.59304	0.7624	0.636728	0.726891
20	1.11462	1.23771	0.627432	0.747413	0.507654	1.4319	1.4761	0.857773	0.933656	0.549757		20	1.35486	0.76199	0.553929	0.376365	0.420844	0.870404	0.972116	0.302551	0.367692	0.474075
24	0.409116	0.305648	0.178698	0.39048	0.155483	0.239921	0.399328	0.162558	0.148993	0.195623		24	0.537187	0.559677	0.145237	0.205208	0.256016	0.760712	0.5972	0.193954	0.186793	0.192105
	Rev-erbα												Rev-erbα
ZT	ADx					Sham						ZT	ADx					Sham
4	0.64159	0.492834	0.610201	0.462457	0.721221	0.954768	1.11821	0.392495	0.743907	0.792675		4	2.42131	1.56888	2.37522	1.87367	3.56882	1.66157	2.36727	2.0747	2.94609	1.64073
8	1.96985	2.2907	1.51872	1.29805	1.55325	1.23464	1.4484	1.17466	1.06186	0.45022		8	4.83472	4.48286	3.8949	2.75367	3.23798	3.53587	3.31129	2.38136	4.08682	3.83738
12	0.496326	0.215848	0.576742	0.560097	0.636014	0.408879	1.20916	0.347837	0.716782	0.102661		12	1.35921	2.30556	2.03957	1.85077	1.85108	1.37355	4.12396	1.32421	2.10624	2.11826
16	0.123961	0.119949	0.062502	0.159229	0.315266	0.195572	0.113581	0.177773	0.105728	0.094387		16	1.19694	0.885853	0.390692	0.438102	2.30291	0.567254	0.827469	0.497382	0.395332	0.332085
20	0.028831	0.026239	0.022875	0.021694	0.021628	0.018084	0.024926	0.016865	0.019913	0.022239		20	0.610316	0.171514	0.42643	0.208762	0.51356	0.275866	0.317112	0.183816	0.281268	0.320941
24	0.02276	0.083328	0.035808	0.040276	0.03293	0.036118	0.033904	0.036626	0.024979	0.030407		24	0.47259	0.990954	0.748086	0.665877	1.49616	0.792778	1.17035	0.859787	0.377294	0.697916

## Sheet: Figure 5b
Figure 5b
Liver												Bladder
	Bmal1												Bmal1
ZT	ADx + CORT					ADx + vehicle						ZT	ADx + CORT					ADx + vehicle
4	0.509854	0.739521	0.744832	0.989016	1.54434	1.038	0.984485	0.802011	1.0146	1.41091		4	0.668703	0.512464	0.275809	0.294725	0.238295	0.965383	1.13386	0.912826	1.16448	0.695834
8	0.296478	0.352671	0.173929	0.130192	0.94172	0.101838	0.100449	0.087752	0.121076	0.497218		8	0.260984	0.205234	0.421115	0.245227	0.463416	0.40366	0.452999	0.276156	0.326459	0.34266
12	0.163303	0.176546	0.311977	0.074778	0.387683	0.049208	0.049713	0.056012	0.063017	0.050608		12	0.867427	0.830035	1.05156	0.696435	0.804619	0.189039	0.192494	0.205253	0.229978	0.171177
16	0.414319	0.299177	0.148456	0.14496	0.13649	0.085401	0.190397	0.104224	0.40073	0.330152		16	0.542772	0.463703	0.789175	0.691846	0.484926	0.578504	0.423841	0.39691	0.535969	0.425104
20	0.335375	0.482623	0.703384	0.40128	0.801454	0.485216	0.869483	0.706121	0.779454	0.543297		20	0.547146	0.564766	0.696196	0.68609	0.487129	1.42944	1.25444	0.848471	0.872372	0.702161
24	0.4712	0.71822	0.715147	0.782738	1.20788	0.846527	1.09421	0.967708	0.767106	1.4775		24	0.226795	0.242917	0.528145	0.648717	0.192853	1.57745	1.25393	1.06437	1.21525	0.941042
	Per2												Per2
ZT	ADx + CORT					ADx + vehicle						ZT	ADx + CORT					ADx + vehicle
4	0.056146	0.108157	0.098891	0.107755	0.137895	0.032367	0.031116	0.078088	0.083935	0.149169		4	0.371511	0.269729	0.75389	0.73171	0.541649	0.280099	0.602829	0.154914	0.18852	0.141662
8	0.259304	0.252759	0.349709	0.489668	0.14845	0.253979	0.192092	0.347902	0.422322	0.176288		8	0.581923	0.31252	0.388397	0.479545	0.265182	0.689193	0.771962	0.430295	0.43916	0.388022
12	0.369418	0.200731	0.289675	0.597866	0.291281	0.522103	0.498066	0.375207	0.405121	0.356777		12	0.243331	0.324766	0.231594	0.285901	0.252302	0.967181	1.12075	0.47757	0.593176	0.469464
16	1.02795	0.616114	1.10679	1.18576	1.3012	0.676383	1.04496	0.935458	1.3116	1.15433		16	0.627332	0.821651	0.32135	0.518367	0.4409	1.20796	1.23671	0.682204	0.642264	0.511067
20	0.251852	0.743697	0.52617	0.553984	0.662925	0.208777	0.604872	0.599794	0.631284	0.947603		20	0.28064	0.55542	0.281723	0.364876	0.229293	0.822833	0.582805	0.427955	0.414972	0.476713
24	0.109607	0.127017	0.364871	0.238812	0.458621	0.160097	0.176098	0.163943	0.169372	0.175197		24	0.68628	0.564966	0.258253	0.333658	0.466418	0.369702	0.291925	0.188499	0.239708	0.222836
	Rev-erbα												Rev-erbα
ZT	ADx + CORT					ADx + vehicle						ZT	ADx + CORT					ADx + vehicle
4	0.249324	0.163645	0.118482	0.132182	0.290243	0.495353	0.630577	0.365094	0.383443	0.109046		4	1.19507	1.01087	0.897419	0.934108	0.589572	1.8331	2.93523	1.27828	1.64152	0.839445
8	0.347268	0.540693	0.722481	0.807496	1.58191	0.781227	0.927586	0.784252	0.963698	1.82659		8	1.10204	0.878322	0.438933	1.68978	1.06507	2.82096	1.55181	1.71473	2.05731	1.93287
12	0.231003	0.478345	0.11295	0.60711	1.34523	0.465411	0.48436	0.693877	0.8973	1.53808		12	0.157721	0.116079	0.191522	0.468908	0.558861	1.61176	1.42797	1.05144	1.79164	1.07991
16	0.035862	0.065994	0.180197	0.277537	0.359383	0.230287	0.1682	0.170867	0.085092	0.195801		16	0.329016	0.324034	0.411331	0.645355	0.580458	0.623183	0.523067	0.430671	0.327764	0.417486
20	0.031455	0.052403	0.040022	0.061133	0.147509	0.014583	0.01375	0.025466	0.023886	0.082612		20	0.558533	0.450409	0.471282	0.668486	1.85987	0.217782	0.126511	0.211104	0.19824	0.274276
24	0.090898	0.118164	0.082159	0.103186	0.174903	0.03276	0.047355	0.028279	0.021055	0.119549		24	1.77317	1.81599	0.647883	0.796773	1.48086	0.858958	0.787673	0.376787	0.409997	1.0771
